# Supplementary material for: 3-Benzyl­idene-6-methoxy­chroman-4-one
Source: Acta Crystallogr Sect E Struct Rep Online. 2008 Oct 9;64(Pt 11):o2080. doi: 10.1107/S1600536808031541 (PMC2959532; doi:10.1107/S1600536808031541)
Supplement: Supplementary file 1 [file e-64-o2080-sup1.cif]

##############################################################################
###                                                                        ###
###        Electronic paper (Acta Crystallographica Section E)             ###
###                                                                        ###
##############################################################################
#                                                                            #
# This CIF contains the data in a paper accepted for publication in Acta     #
# Crystallographica Section E. It conforms to the requirements of Notes      #
# for Authors for Section E, and has been peer reviewed under the auspices   #
# of the IUCr Commission on Journals.                                        #
#                                                                            #
# Full details of the Crystallographic Information File format               #
# are given in the paper "The Crystallographic Information File (CIF):       #
# a New Standard Archive File for Crystallography" by S. R. Hall, F. H.      #
# Allen and I. D. Brown [Acta Cryst. (1991), A47, 655-685].                  #
#                                                                            #
# The current version of the core CIF dictionary is obtainable from          #
# ftp://ftp.iucr.org/pub/cif_core.dic. The current version number is 2.4.    #
#                                                                            #
# Software is freely available for graphical display of the structure(s) in  #
# this CIF.  For information consult the CIF home page http://www.iucr.org/  #
# cif/home.html                                                              #
#                                                                            #
# This file may be used for bona fide research purposes within the           #
# scientific community so long as proper attribution is given to the journal # 
# article from which it was obtained.                                        #
#                                                                            #
##############################################################################
                                             
data_global
_audit_creation_method     'SHELXL-97'
_journal_data_validation_number     ?
_journal_date_recd_electronic     2008-09-13
_journal_date_accepted     2008-09-30
_journal_name_full     'Acta Crystallographica, Section E'
_journal_year     2008
_journal_volume     64
_journal_issue     11
_journal_page_first     o2080
_journal_page_last     o2080
_journal_paper_category     QO
_journal_coeditor_code     FL2222
_publ_contact_author_name     ' A.P.T. Augustine'
_publ_contact_author_address
;
 Department of Chemistry
 Presidency College
 Chennai,Tamil Nadu, India.
;
_publ_contact_author_email     augustineap@gmail.com
_publ_contact_author_fax     '  '
_publ_contact_author_phone     ' '
_publ_section_title
;
3-Benzylidene-6-methoxychroman-4-one
;
loop_
    _publ_author_name
    _publ_author_address
    'A. P. T. Augustine'
;     Department of Chemistry
      Presidency College
      Chennai, Tamil Nadu, India
;
    'Scholastica Mary Vithiya'
;     Department of Chemistry
      Auxilium College
      Vellore, Tamil Nadu, India
;
    'V. Ramkumar'
;     Department of Chemistry
      Indian Institute of Technology Madras
      Chennai 36, Tamil Nadu, India
;
    'Charles C. Kanakam'
;     Department of Chemistry
      Valliammai Engineering College
      SRM Nagar, Chennai, Tamil Nadu, India
;
_publ_section_synopsis     .
data_I
_audit_creation_method     SHELXL-97
_chemical_name_systematic
;
3-Benzylidene-6-methoxychroman-4-one
;
_chemical_name_common     ?
_chemical_formula_moiety     'C17 H14 O3'
_chemical_formula_sum     'C17 H14 O3'
_chemical_formula_iupac     'C17 H14 O3'
_chemical_formula_weight     266.28
_chemical_melting_point     ?
_symmetry_cell_setting     Triclinic
_symmetry_space_group_name_H-M     'P -1'
_symmetry_space_group_name_Hall     '-p 1'
loop_
    _symmetry_equiv_pos_as_xyz
    'x, y, z'
    '-x, -y, -z'
_cell_length_a     7.2678(2)
_cell_length_b     8.3151(2)
_cell_length_c     11.7999(4)
_cell_angle_alpha     95.9640(10)
_cell_angle_beta     103.8280(10)
_cell_angle_gamma     104.0420(10)
_cell_volume     661.74(3)
_cell_formula_units_Z     2
_cell_measurement_reflns_used     4851
_cell_measurement_theta_min     2.56
_cell_measurement_theta_max     28.28
_cell_measurement_temperature     298(2)
_exptl_crystal_description     Block
_exptl_crystal_colour     colourless
_exptl_crystal_size_max     0.45
_exptl_crystal_size_mid     0.42
_exptl_crystal_size_min     0.38
_exptl_crystal_density_diffrn     1.336
_exptl_crystal_density_meas     ?
_exptl_crystal_density_method     'not measured'
_exptl_crystal_F_000     280
_exptl_absorpt_coefficient_mu     0.091
_exptl_absorpt_correction_type     multi-scan
_exptl_absorpt_process_details     '(SADABS; Bruker, 1999)'
_exptl_absorpt_correction_T_min     0.9601
_exptl_absorpt_correction_T_max     0.9662
_exptl_special_details
;
;
_diffrn_ambient_temperature     298(2)
_diffrn_radiation_type     MoK\a
_diffrn_radiation_wavelength     0.71073
_diffrn_radiation_source     'fine-focus sealed tube'
_diffrn_radiation_monochromator     graphite
_diffrn_measurement_device_type     'Bruker APEXII CCD area-detector'
_diffrn_measurement_method     '\f and \w'
_diffrn_detector_area_resol_mean     ?
_diffrn_reflns_number     8868
_diffrn_reflns_av_R_equivalents     0.0177
_diffrn_reflns_av_sigmaI/netI     0.0184
_diffrn_reflns_theta_min     2.56
_diffrn_reflns_theta_max     28.29
_diffrn_reflns_theta_full     25.00
_diffrn_measured_fraction_theta_max     0.943
_diffrn_measured_fraction_theta_full     0.987
_diffrn_reflns_limit_h_min     -8
_diffrn_reflns_limit_h_max     9
_diffrn_reflns_limit_k_min     -10
_diffrn_reflns_limit_k_max     11
_diffrn_reflns_limit_l_min     -15
_diffrn_reflns_limit_l_max     15
_diffrn_standards_number     ?
_diffrn_standards_interval_count     ?
_diffrn_standards_interval_time     ?
_diffrn_standards_decay_%     ?
_refine_special_details
;
Refinement of <i>F</i>^2^ against ALL reflections. The weighted <i>R</i>-factor
<i>wR</i> and
goodness of fit <i>S</i> are based on <i>F</i>^2^, conventional
<i>R</i>-factors <i>R</i> are based
on <i>F</i>, with <i>F</i> set to zero for negative <i>F</i>^2^. The threshold
expression of
<i>F</i>^2^ > \s(<i>F</i>^2^) is used only for calculating <i>R</i>-factors(gt)
<i>etc</i>. and is
not relevant to the choice of reflections for refinement. <i>R</i>-factors
based
on <i>F</i>^2^ are statistically about twice as large as those based on
<i>F</i>, and <i>R</i>-
factors based on ALL data will be even larger.
;
_reflns_number_total     3041
_reflns_number_gt     2404
_reflns_threshold_expression     I>2\s(I)
_refine_ls_structure_factor_coef     Fsqd
_refine_ls_matrix_type     full
_refine_ls_R_factor_all     0.0510
_refine_ls_R_factor_gt     0.0389
_refine_ls_wR_factor_gt     0.1048
_refine_ls_wR_factor_ref     0.1159
_refine_ls_goodness_of_fit_ref     1.040
_refine_ls_restrained_S_all     1.040
_refine_ls_number_reflns     3041
_refine_ls_number_parameters     186
_refine_ls_number_restraints     0
_refine_ls_hydrogen_treatment     mixed
_refine_ls_weighting_scheme     calc
_refine_ls_weighting_details
         'calc w=1/[\s^2^(Fo^2^)+(0.0554P)^2^+0.1403P] where P=(Fo^2^+2Fc^2^)/3'
_atom_sites_solution_hydrogens     geom
_atom_sites_solution_primary     direct
_atom_sites_solution_secondary     difmap
_refine_ls_shift/su_max     0.000
_refine_ls_shift/su_mean     0.000
_refine_diff_density_max     0.245
_refine_diff_density_min     -0.233
_refine_ls_extinction_method     none
_refine_ls_extinction_coef     ?
loop_
    _atom_type_symbol
    _atom_type_description
    _atom_type_scat_dispersion_real
    _atom_type_scat_dispersion_imag
    _atom_type_scat_source
    'C' 'C' 0.0033 0.0016
                         'International Tables Vol C Tables 4.2.6.8 and 6.1.1.4'
    'H' 'H' 0.0000 0.0000
                         'International Tables Vol C Tables 4.2.6.8 and 6.1.1.4'
    'O' 'O' 0.0106 0.0060
                         'International Tables Vol C Tables 4.2.6.8 and 6.1.1.4'
_computing_data_collection     'APEX2 (Bruker, 2004)'
_computing_cell_refinement     'SAINT-Plus (Bruker, 2004)'
_computing_data_reduction     'SAINT-Plus (Bruker, 2004)'
_computing_structure_solution     'SHELXS97 (Sheldrick, 2008)'
_computing_structure_refinement     'SHELXL97 (Sheldrick, 2008)'
_computing_molecular_graphics     'ORTEP-3 (Farrugia, 1997)'
_computing_publication_material
                            'SHELXL97 (Sheldrick, 2008) and PLATON (Spek, 2003)'
loop_
    _atom_site_type_symbol
    _atom_site_label
    _atom_site_fract_x
    _atom_site_fract_y
    _atom_site_fract_z
    _atom_site_U_iso_or_equiv
    _atom_site_adp_type
    _atom_site_calc_flag
    _atom_site_refinement_flags
    _atom_site_occupancy
    _atom_site_disorder_assembly
    _atom_site_disorder_group
    C C1 -0.38800(18) 0.42099(15) 0.12980(11) 0.0357(3) Uani d . 1 . .
    C C2 -0.49675(19) 0.45875(16) 0.20631(12) 0.0413(3) Uani d . 1 . .
    H H2 -0.4480 0.5584 0.2610 0.050 Uiso calc R 1 . .
    C C3 -0.6764(2) 0.34969(18) 0.20189(13) 0.0469(3) Uani d . 1 . .
    H H3 -0.7484 0.3771 0.2527 0.056 Uiso calc R 1 . .
    C C4 -0.7491(2) 0.20056(18) 0.12250(14) 0.0499(3) Uani d . 1 . .
    H H4 -0.8689 0.1265 0.1205 0.060 Uiso calc R 1 . .
    C C5 -0.6433(2) 0.16181(18) 0.04615(13) 0.0526(4) Uani d . 1 . .
    H H5 -0.6916 0.0606 -0.0069 0.063 Uiso calc R 1 . .
    C C6 -0.4668(2) 0.27146(17) 0.04756(12) 0.0448(3) Uani d . 1 . .
    H H6 -0.3995 0.2458 -0.0066 0.054 Uiso calc R 1 . .
    C C7 -0.19833(18) 0.53387(16) 0.12988(12) 0.0384(3) Uani d . 1 . .
    C C8 -0.04981(18) 0.62292(15) 0.22311(11) 0.0366(3) Uani d . 1 . .
    C C9 0.12813(18) 0.73207(16) 0.20106(11) 0.0375(3) Uani d . 1 . .
    C C10 0.47891(18) 0.89529(15) 0.29540(11) 0.0370(3) Uani d . 1 . .
    H H10 0.4781 0.9476 0.2294 0.044 Uiso calc R 1 . .
    C C11 0.64996(18) 0.92856(15) 0.38626(11) 0.0390(3) Uani d . 1 . .
    C C12 0.65136(19) 0.84577(17) 0.48305(12) 0.0439(3) Uani d . 1 . .
    H H12 0.7679 0.8659 0.5429 0.053 Uiso calc R 1 . .
    C C13 0.4833(2) 0.73495(18) 0.49135(12) 0.0439(3) Uani d . 1 . .
    H H13 0.4862 0.6800 0.5562 0.053 Uiso calc R 1 . .
    C C14 -0.03927(19) 0.62083(18) 0.35174(11) 0.0427(3) Uani d . 1 . .
    H H14A -0.0509 0.7271 0.3874 0.051 Uiso calc R 1 . .
    H H14B -0.1486 0.5319 0.3584 0.051 Uiso calc R 1 . .
    C C15 0.30664(17) 0.78222(14) 0.30322(10) 0.0336(3) Uani d . 1 . .
    C C16 0.30814(18) 0.70497(15) 0.40210(11) 0.0362(3) Uani d . 1 . .
    C C17 0.8268(3) 1.1358(3) 0.29888(18) 0.0764(6) Uani d . 1 . .
    H H17A 0.8124 1.0644 0.2261 0.115 Uiso calc R 1 . .
    H H17B 0.9493 1.2225 0.3186 0.115 Uiso calc R 1 . .
    H H17C 0.7195 1.1861 0.2896 0.115 Uiso calc R 1 . .
    O O1 0.13097(14) 0.77364(14) 0.10531(9) 0.0566(3) Uani d . 1 . .
    O O2 0.14409(13) 0.59397(12) 0.41471(8) 0.0454(2) Uani d . 1 . .
    O O3 0.82540(14) 1.03993(13) 0.38987(9) 0.0540(3) Uani d . 1 . .
    H H7 -0.175(2) 0.5435(19) 0.0546(15) 0.051(4) Uiso d . 1 . .
loop_
    _atom_site_aniso_label
    _atom_site_aniso_U_11
    _atom_site_aniso_U_22
    _atom_site_aniso_U_33
    _atom_site_aniso_U_12
    _atom_site_aniso_U_13
    _atom_site_aniso_U_23
    C1 0.0311(6) 0.0373(6) 0.0357(6) 0.0073(5) 0.0046(5) 0.0092(5)
    C2 0.0344(6) 0.0382(6) 0.0475(7) 0.0079(5) 0.0088(5) 0.0016(5)
    C3 0.0365(7) 0.0516(8) 0.0538(8) 0.0108(6) 0.0158(6) 0.0100(6)
    C4 0.0349(7) 0.0470(7) 0.0587(9) -0.0018(6) 0.0082(6) 0.0122(6)
    C5 0.0497(8) 0.0431(7) 0.0504(8) -0.0009(6) 0.0048(6) -0.0030(6)
    C6 0.0426(7) 0.0480(7) 0.0384(7) 0.0072(6) 0.0091(5) 0.0016(5)
    C7 0.0339(6) 0.0423(6) 0.0378(6) 0.0081(5) 0.0092(5) 0.0087(5)
    C8 0.0310(6) 0.0403(6) 0.0380(6) 0.0084(5) 0.0097(5) 0.0074(5)
    C9 0.0321(6) 0.0423(6) 0.0353(6) 0.0069(5) 0.0071(5) 0.0079(5)
    C10 0.0331(6) 0.0381(6) 0.0375(6) 0.0086(5) 0.0064(5) 0.0066(5)
    C11 0.0297(6) 0.0386(6) 0.0444(7) 0.0081(5) 0.0059(5) 0.0025(5)
    C12 0.0347(7) 0.0539(8) 0.0385(7) 0.0150(6) 0.0006(5) 0.0039(6)
    C13 0.0413(7) 0.0551(8) 0.0352(6) 0.0154(6) 0.0067(5) 0.0111(5)
    C14 0.0321(6) 0.0548(8) 0.0392(7) 0.0076(6) 0.0114(5) 0.0059(6)
    C15 0.0298(6) 0.0357(6) 0.0334(6) 0.0087(5) 0.0067(5) 0.0032(4)
    C16 0.0334(6) 0.0401(6) 0.0349(6) 0.0101(5) 0.0100(5) 0.0047(5)
    C17 0.0437(9) 0.0871(13) 0.0821(13) -0.0091(9) 0.0049(8) 0.0372(10)
    O1 0.0392(5) 0.0764(7) 0.0416(5) -0.0049(5) 0.0035(4) 0.0223(5)
    O2 0.0369(5) 0.0580(6) 0.0403(5) 0.0077(4) 0.0104(4) 0.0173(4)
    O3 0.0305(5) 0.0574(6) 0.0614(6) -0.0006(4) -0.0003(4) 0.0152(5)
_geom_special_details
;
All e.s.d.'s (except the e.s.d. in the dihedral angle between two l.s. planes)
are estimated using the full covariance matrix. The cell e.s.d.'s are taken
into account individually in the estimation of e.s.d.'s in distances, angles
and torsion angles; correlations between e.s.d.'s in cell parameters are only
used when they are defined by crystal symmetry. An approximate (isotropic)
treatment of cell e.s.d.'s is used for estimating e.s.d.'s involving l.s.
planes.
;
loop_
    _geom_bond_atom_site_label_1
    _geom_bond_atom_site_label_2
    _geom_bond_site_symmetry_2
    _geom_bond_distance
    _geom_bond_publ_flag
    C1 C2 . 1.3932(18) ?
    C1 C6 . 1.3978(17) ?
    C1 C7 . 1.4671(17) ?
    C2 C3 . 1.3830(19) ?
    C2 H2 . 0.9300 ?
    C3 C4 . 1.378(2) ?
    C3 H3 . 0.9300 ?
    C4 C5 . 1.377(2) ?
    C4 H4 . 0.9300 ?
    C5 C6 . 1.377(2) ?
    C5 H5 . 0.9300 ?
    C6 H6 . 0.9300 ?
    C7 C8 . 1.3412(17) ?
    C7 H7 . 0.950(16) ?
    C8 C9 . 1.4846(18) ?
    C8 C14 . 1.5036(18) ?
    C9 O1 . 1.2187(15) ?
    C9 C15 . 1.4818(16) ?
    C10 C11 . 1.3805(17) ?
    C10 C15 . 1.4007(17) ?
    C10 H10 . 0.9300 ?
    C11 O3 . 1.3704(15) ?
    C11 C12 . 1.3927(19) ?
    C12 C13 . 1.371(2) ?
    C12 H12 . 0.9300 ?
    C13 C16 . 1.3938(17) ?
    C13 H13 . 0.9300 ?
    C14 O2 . 1.4434(16) ?
    C14 H14A . 0.9700 ?
    C14 H14B . 0.9700 ?
    C15 C16 . 1.3883(17) ?
    C16 O2 . 1.3693(15) ?
    C17 O3 . 1.403(2) ?
    C17 H17A . 0.9600 ?
    C17 H17B . 0.9600 ?
    C17 H17C . 0.9600 ?
loop_
    _geom_angle_atom_site_label_1
    _geom_angle_atom_site_label_2
    _geom_angle_atom_site_label_3
    _geom_angle_site_symmetry_1
    _geom_angle_site_symmetry_3
    _geom_angle
    _geom_angle_publ_flag
    C2 C1 C6 . . 118.20(12) ?
    C2 C1 C7 . . 122.70(11) ?
    C6 C1 C7 . . 119.07(12) ?
    C3 C2 C1 . . 120.72(12) ?
    C3 C2 H2 . . 119.6 ?
    C1 C2 H2 . . 119.6 ?
    C4 C3 C2 . . 120.26(13) ?
    C4 C3 H3 . . 119.9 ?
    C2 C3 H3 . . 119.9 ?
    C5 C4 C3 . . 119.63(13) ?
    C5 C4 H4 . . 120.2 ?
    C3 C4 H4 . . 120.2 ?
    C6 C5 C4 . . 120.64(13) ?
    C6 C5 H5 . . 119.7 ?
    C4 C5 H5 . . 119.7 ?
    C5 C6 C1 . . 120.49(13) ?
    C5 C6 H6 . . 119.8 ?
    C1 C6 H6 . . 119.8 ?
    C8 C7 C1 . . 128.33(12) ?
    C8 C7 H7 . . 115.3(9) ?
    C1 C7 H7 . . 116.4(9) ?
    C7 C8 C9 . . 118.66(11) ?
    C7 C8 C14 . . 126.65(12) ?
    C9 C8 C14 . . 114.65(10) ?
    O1 C9 C15 . . 121.81(11) ?
    O1 C9 C8 . . 123.09(11) ?
    C15 C9 C8 . . 115.06(11) ?
    C11 C10 C15 . . 119.58(12) ?
    C11 C10 H10 . . 120.2 ?
    C15 C10 H10 . . 120.2 ?
    O3 C11 C10 . . 124.75(12) ?
    O3 C11 C12 . . 115.45(11) ?
    C10 C11 C12 . . 119.80(12) ?
    C13 C12 C11 . . 120.93(12) ?
    C13 C12 H12 . . 119.5 ?
    C11 C12 H12 . . 119.5 ?
    C12 C13 C16 . . 119.70(12) ?
    C12 C13 H13 . . 120.1 ?
    C16 C13 H13 . . 120.1 ?
    O2 C14 C8 . . 111.15(10) ?
    O2 C14 H14A . . 109.4 ?
    C8 C14 H14A . . 109.4 ?
    O2 C14 H14B . . 109.4 ?
    C8 C14 H14B . . 109.4 ?
    H14A C14 H14B . . 108.0 ?
    C16 C15 C10 . . 120.07(11) ?
    C16 C15 C9 . . 119.69(11) ?
    C10 C15 C9 . . 119.96(11) ?
    O2 C16 C15 . . 122.60(11) ?
    O2 C16 C13 . . 117.53(11) ?
    C15 C16 C13 . . 119.83(12) ?
    O3 C17 H17A . . 109.5 ?
    O3 C17 H17B . . 109.5 ?
    H17A C17 H17B . . 109.5 ?
    O3 C17 H17C . . 109.5 ?
    H17A C17 H17C . . 109.5 ?
    H17B C17 H17C . . 109.5 ?
    C16 O2 C14 . . 113.85(10) ?
    C11 O3 C17 . . 117.35(11) ?
loop_
    _geom_torsion_atom_site_label_1
    _geom_torsion_atom_site_label_2
    _geom_torsion_atom_site_label_3
    _geom_torsion_atom_site_label_4
    _geom_torsion_site_symmetry_1
    _geom_torsion_site_symmetry_2
    _geom_torsion_site_symmetry_3
    _geom_torsion_site_symmetry_4
    _geom_torsion
    _geom_torsion_publ_flag
    C6 C1 C2 C3 . . . . 0.93(19) ?
    C7 C1 C2 C3 . . . . 179.01(12) ?
    C1 C2 C3 C4 . . . . 0.9(2) ?
    C2 C3 C4 C5 . . . . -1.0(2) ?
    C3 C4 C5 C6 . . . . -0.7(2) ?
    C4 C5 C6 C1 . . . . 2.6(2) ?
    C2 C1 C6 C5 . . . . -2.7(2) ?
    C7 C1 C6 C5 . . . . 179.18(12) ?
    C2 C1 C7 C8 . . . . 41.2(2) ?
    C6 C1 C7 C8 . . . . -140.74(14) ?
    C1 C7 C8 C9 . . . . -178.86(12) ?
    C1 C7 C8 C14 . . . . 3.3(2) ?
    C7 C8 C9 O1 . . . . 16.3(2) ?
    C14 C8 C9 O1 . . . . -165.66(13) ?
    C7 C8 C9 C15 . . . . -161.35(11) ?
    C14 C8 C9 C15 . . . . 16.71(16) ?
    C15 C10 C11 O3 . . . . -178.13(11) ?
    C15 C10 C11 C12 . . . . 1.94(18) ?
    O3 C11 C12 C13 . . . . 178.09(12) ?
    C10 C11 C12 C13 . . . . -2.0(2) ?
    C11 C12 C13 C16 . . . . -0.3(2) ?
    C7 C8 C14 O2 . . . . 129.37(13) ?
    C9 C8 C14 O2 . . . . -48.50(15) ?
    C11 C10 C15 C16 . . . . 0.33(18) ?
    C11 C10 C15 C9 . . . . -173.63(11) ?
    O1 C9 C15 C16 . . . . -166.84(12) ?
    C8 C9 C15 C16 . . . . 10.83(17) ?
    O1 C9 C15 C10 . . . . 7.14(19) ?
    C8 C9 C15 C10 . . . . -175.19(10) ?
    C10 C15 C16 O2 . . . . 179.75(11) ?
    C9 C15 C16 O2 . . . . -6.28(18) ?
    C10 C15 C16 C13 . . . . -2.59(18) ?
    C9 C15 C16 C13 . . . . 171.39(11) ?
    C12 C13 C16 O2 . . . . -179.65(11) ?
    C12 C13 C16 C15 . . . . 2.57(19) ?
    C15 C16 O2 C14 . . . . -27.22(16) ?
    C13 C16 O2 C14 . . . . 155.06(11) ?
    C8 C14 O2 C16 . . . . 53.73(14) ?
    C10 C11 O3 C17 . . . . 5.0(2) ?
    C12 C11 O3 C17 . . . . -175.11(15) ?
loop_
    _geom_hbond_atom_site_label_D
    _geom_hbond_atom_site_label_H
    _geom_hbond_atom_site_label_A
    _geom_hbond_site_symmetry_A
    _geom_hbond_distance_DH
    _geom_hbond_distance_HA
    _geom_hbond_distance_DA
    _geom_hbond_angle_DHA
    C6 H6 O1 2_565 0.93 2.53 3.4293(18) 163
