# Supplementary material for: 3-Benzyl­idene-6-methoxy­chroman-4-one
Source: Acta Crystallogr Sect E Struct Rep Online. 2008 Oct 9;64(Pt 11):o2080. doi: 10.1107/S1600536808031541 (PMC2959532; doi:10.1107/S1600536808031541)
Supplement: Supplementary file 2 [file e-64-o2080-Isup2.hkl]

# 
# h,k,l, Fc-squared, Fo-squared, sigma(Fo-squared) and status flag 
# 
data_I
_shelx_title ' new in P-1' 
_shelx_refln_list_code          4 
_shelx_F_calc_maximum       87.27 
_exptl_crystal_F_000       280.00 
_reflns_d_resolution_high  0.7499 
 
loop_ 
 _symmetry_equiv_pos_as_xyz 
 'x, y, z' 
 '-x, -y, -z' 
 
_cell_length_a     7.2678 
_cell_length_b     8.3151 
_cell_length_c    11.7999 
_cell_angle_alpha  95.964 
_cell_angle_beta  103.828 
_cell_angle_gamma 104.042 
 
_shelx_F_squared_multiplier     1.000 
 
loop_ 
 _refln_index_h 
 _refln_index_k 
 _refln_index_l 
 _refln_F_squared_calc 
 _refln_F_squared_meas 
 _refln_F_squared_sigma 
 _refln_observed_status 
   1   0   0      412.93      369.13      6.29 o 
   2   0   0       81.42       72.60      0.72 o 
   3   0   0      421.76      406.02      3.12 o 
   4   0   0      101.81      101.41      0.90 o 
   5   0   0       99.57      100.40      0.99 o 
   6   0   0      403.56      402.40      3.42 o 
   7   0   0       10.15        9.16      0.74 o 
   8   0   0        1.09        0.47      0.45 o 
   9   0   0        7.19        7.44      0.82 o 
  -9   1   0        6.40        5.42      0.80 o 
  -8   1   0        3.43        3.93      0.63 o 
  -7   1   0        6.92        6.48      0.50 o 
  -6   1   0      475.67      487.39      4.33 o 
  -5   1   0       70.27       66.73      0.73 o 
  -4   1   0      174.06      174.82      2.45 o 
  -3   1   0      117.06      106.26      0.90 o 
  -2   1   0     2124.26     2026.34     15.20 o 
  -1   1   0      986.20      927.96      7.52 o 
   0   1   0      135.10      120.70      1.60 o 
   1   1   0       24.44       28.49      0.44 o 
   2   1   0       19.39       14.58      0.29 o 
   3   1   0      129.32      136.90      1.30 o 
   4   1   0      417.80      412.24      3.68 o 
   5   1   0       29.18       25.10      0.58 o 
   6   1   0      168.74      157.28      2.25 o 
   7   1   0        1.47        1.15      0.41 o 
   8   1   0        2.73        2.65      0.55 o 
  -9   2   0        0.18        0.90      0.59 o 
  -8   2   0       14.83       14.76      1.04 o 
  -7   2   0      208.68      206.93      3.49 o 
  -6   2   0        0.01       -0.14      0.14 o 
  -5   2   0       19.52       17.97      0.31 o 
  -4   2   0        0.00        0.89      0.10 o 
  -3   2   0      118.65      128.96      1.07 o 
  -2   2   0      877.47      860.53      6.55 o 
  -1   2   0      190.37      203.63      1.52 o 
   0   2   0      663.35      625.49      5.83 o 
   1   2   0        0.25       -0.01      0.07 o 
   2   2   0      608.16      654.41      8.16 o 
   3   2   0      128.11      174.24      2.32 o 
   4   2   0        0.96        1.25      0.12 o 
   5   2   0      493.23      498.35      5.48 o 
   6   2   0        9.86       10.05      0.50 o 
   7   2   0       10.03        9.14      0.71 o 
   8   2   0        0.62        0.33      0.44 o 
  -9   3   0        0.16        0.53      0.57 o 
  -8   3   0       52.86       55.69      1.89 o 
  -7   3   0       91.40       89.94      1.57 o 
  -6   3   0        7.47        7.22      0.28 o 
  -5   3   0        0.09        0.01      0.11 o 
  -4   3   0      370.29      374.06      3.41 o 
  -3   3   0      160.79      152.50      1.41 o 
  -2   3   0       14.64       14.02      0.27 o 
  -1   3   0      842.79      848.64      6.59 o 
   0   3   0       72.64       69.95      0.71 o 
   1   3   0        3.87        6.57      0.23 o 
   2   3   0      176.08      183.94      2.48 o 
   3   3   0        2.46        4.02      0.25 o 
   4   3   0      150.90      156.07      2.19 o 
   5   3   0        4.64        4.00      0.23 o 
   7   3   0        1.20        0.32      0.35 o 
  -9   4   0        0.90        0.62      1.30 o 
  -8   4   0       10.06       11.66      0.65 o 
  -7   4   0        0.07       -0.15      0.25 o 
  -6   4   0        0.36       -0.04      0.15 o 
  -5   4   0      150.53      159.21      2.64 o 
  -4   4   0      152.27      154.70      1.57 o 
  -3   4   0      151.77      152.89      1.67 o 
  -2   4   0       46.81       55.36      0.76 o 
  -1   4   0      126.24      119.04      1.02 o 
   0   4   0        0.13        0.09      0.06 o 
   1   4   0        1.12        1.33      0.11 o 
   2   4   0        0.76        1.67      0.18 o 
   3   4   0      352.63      341.42      5.31 o 
   4   4   0        2.17        2.26      0.43 o 
   5   4   0        0.03       -0.14      0.19 o 
   7   4   0       21.84       25.82      1.04 o 
  -9   5   0       21.07       20.55      1.11 o 
  -8   5   0        0.22       -0.33      0.33 o 
  -7   5   0        0.07       -0.08      0.21 o 
  -6   5   0        1.74        1.04      0.22 o 
  -5   5   0       69.89       71.98      0.99 o 
  -4   5   0      136.64      141.63      1.61 o 
  -3   5   0       14.29       14.43      0.34 o 
  -2   5   0       14.65       11.96      0.24 o 
  -1   5   0        3.20        4.02      0.14 o 
   0   5   0       40.77       42.82      0.63 o 
   1   5   0      713.04      720.24      6.97 o 
   2   5   0       37.11       34.21      1.08 o 
   3   5   0      153.89      156.68      5.97 o 
   4   5   0        0.20        0.06      0.31 o 
   5   5   0        0.36       -0.26      0.36 o 
  -9   6   0       25.08       25.52      1.58 o 
  -8   6   0       16.41       17.73      0.75 o 
  -7   6   0        0.05       -0.21      0.21 o 
  -6   6   0        3.49        2.99      0.28 o 
  -5   6   0      131.54      133.73      1.61 o 
  -4   6   0       77.48       72.30      0.97 o 
  -3   6   0      188.84      194.89      1.93 o 
  -2   6   0      207.99      208.79      1.99 o 
  -1   6   0        0.24        1.09      0.16 o 
   0   6   0      103.41      104.71      1.35 o 
   1   6   0        1.58        1.77      0.13 o 
   2   6   0        4.01        4.24      0.26 o 
   3   6   0       13.42       13.32      0.70 o 
  -8   7   0        0.14       -0.48      1.00 o 
  -7   7   0        0.30        0.18      0.33 o 
  -6   7   0        8.04        7.46      0.37 o 
  -5   7   0        7.27        5.60      0.31 o 
  -4   7   0       63.80       61.73      0.89 o 
  -3   7   0       16.53       16.70      0.50 o 
  -2   7   0        2.03        2.89      0.52 o 
  -1   7   0        2.27        1.50      0.20 o 
   0   7   0        1.74        1.66      0.20 o 
   1   7   0      100.62      101.29      1.34 o 
   2   7   0       17.66       16.95      0.47 o 
   3   7   0       20.84       19.85      0.77 o 
  -7   8   0        0.02       -0.25      0.38 o 
  -6   8   0        0.06       -0.35      0.35 o 
  -5   8   0        0.03        0.05      0.35 o 
  -4   8   0       43.81       43.86      1.08 o 
  -3   8   0        5.76        5.08      0.41 o 
  -2   8   0        4.94        4.12      0.35 o 
  -1   8   0        0.69        0.74      0.25 o 
   0   8   0        0.27        0.02      0.38 o 
   1   8   0       67.38       64.34      1.17 o 
   2   8   0       53.08       58.71      1.21 o 
   3   8   0        7.72        6.34      0.53 o 
  -7   9   0        4.32        3.46      0.68 o 
  -6   9   0        0.92        0.16      0.42 o 
  -5   9   0        3.19        4.06      0.50 o 
  -4   9   0       26.74       30.40      0.95 o 
  -3   9   0        0.49       -0.23      0.43 o 
  -2   9   0        7.97        8.08      0.49 o 
  -1   9   0        0.04       -0.20      0.29 o 
   0   9   0        7.76        9.28      0.65 o 
   1   9   0       12.01       12.85      0.54 o 
   2   9   0        0.60        0.68      0.29 o 
   3   9   0        5.59        5.56      0.39 o 
  -6  10   0       27.92       30.08      1.34 o 
  -5  10   0        0.18       -0.35      0.39 o 
  -4  10   0        0.41       -0.29      0.38 o 
  -3  10   0        0.06       -0.15      0.35 o 
  -2  10   0        0.50        0.52      0.34 o 
  -1  10   0        8.86        8.73      0.54 o 
   0  10   0        0.67        1.15      0.34 o 
   1  10   0       16.37       17.32      0.76 o 
  -3  11   0        1.64        0.97      0.72 o 
  -2  11   0       30.71       33.48      1.68 o 
   2 -11   1        4.19        5.02      0.85 o 
   3 -11   1        7.43        6.73      0.97 o 
  -1 -10   1       13.29       16.30      0.67 o 
   0 -10   1        1.28        0.68      0.34 o 
   1 -10   1        0.79        0.99      0.35 o 
   2 -10   1        0.12       -0.31      0.31 o 
   3 -10   1        4.77        4.38      0.50 o 
   4 -10   1        0.02       -0.15      0.51 o 
   5 -10   1        6.72        6.38      0.59 o 
   6 -10   1        1.22        1.86      0.67 o 
  -3  -9   1        1.61        1.84      0.31 o 
  -2  -9   1        2.17        1.49      0.33 o 
  -1  -9   1        0.00        0.02      0.26 o 
   0  -9   1        9.62       12.16      0.56 o 
   1  -9   1       12.19       13.44      0.75 o 
   2  -9   1        0.96        0.84      0.55 o 
   3  -9   1        0.01       -0.28      0.28 o 
   4  -9   1       21.83       21.41      0.80 o 
   5  -9   1       28.55       29.30      0.97 o 
   6  -9   1       45.97       55.12      1.40 o 
  -3  -8   1        0.00       -0.21      0.21 o 
  -2  -8   1       28.16       31.20      0.82 o 
  -1  -8   1        0.91        0.71      0.25 o 
   0  -8   1        1.88        2.25      0.29 o 
   1  -8   1        0.98        0.32      0.30 o 
   2  -8   1        3.71        3.66      0.34 o 
   3  -8   1        0.01       -0.23      0.23 o 
   4  -8   1        0.26       -0.25      0.29 o 
   5  -8   1       10.60       11.19      0.63 o 
   6  -8   1        1.29        1.80      0.41 o 
   7  -8   1        2.75        1.48      0.78 o 
  -4  -7   1        3.47        4.01      0.41 o 
  -3  -7   1        3.91        4.63      0.47 o 
  -2  -7   1       83.51       86.02      1.27 o 
  -1  -7   1       72.74       70.43      1.02 o 
   0  -7   1       70.72       72.86      1.13 o 
   1  -7   1       26.85       26.30      0.57 o 
   2  -7   1       18.03       18.86      0.66 o 
   3  -7   1       28.79       31.66      0.67 o 
   4  -7   1        1.92        2.36      0.23 o 
   5  -7   1        2.41        2.00      0.25 o 
   6  -7   1        4.80        4.85      0.32 o 
   7  -7   1        2.08        1.82      1.05 o 
   8  -7   1        5.42        4.69      0.97 o 
  -4  -6   1       24.94       23.62      0.85 o 
  -3  -6   1        1.58        1.55      0.28 o 
  -2  -6   1      255.14      248.32      3.55 o 
  -1  -6   1       11.16       13.74      0.37 o 
   0  -6   1        0.55        0.58      0.14 o 
   1  -6   1        0.01        0.04      0.14 o 
   2  -6   1        0.68        0.96      0.19 o 
   3  -6   1       28.98       28.63      0.50 o 
   4  -6   1       23.51       23.61      0.49 o 
   5  -6   1        0.27       -0.19      0.19 o 
   6  -6   1        8.55        8.32      0.45 o 
   7  -6   1        0.18       -0.35      0.35 o 
   8  -6   1        1.30        1.18      0.50 o 
  -4  -5   1       37.71       31.84      0.99 o 
  -3  -5   1        8.84        8.93      0.86 o 
  -2  -5   1       27.46       27.26      0.86 o 
  -1  -5   1       15.33       18.87      0.48 o 
   0  -5   1        7.33        6.08      0.23 o 
   1  -5   1      187.75      189.94      2.07 o 
   2  -5   1      231.94      240.05      2.12 o 
   3  -5   1       32.66       35.68      0.51 o 
   4  -5   1       69.60       67.25      0.90 o 
   5  -5   1       37.52       37.76      0.94 o 
   6  -5   1        0.07       -0.13      0.18 o 
   7  -5   1        0.01       -0.27      0.27 o 
   8  -5   1       10.96       11.44      1.18 o 
   9  -5   1       15.26       15.20      0.99 o 
  -5  -4   1        8.29        7.38      0.34 o 
  -4  -4   1        0.96        0.16      0.35 o 
  -3  -4   1       43.75       46.00      1.02 o 
  -2  -4   1        1.62        0.35      0.20 o 
  -1  -4   1      635.33      675.50      8.28 o 
   0  -4   1       71.69       63.86      0.74 o 
   1  -4   1      214.39      202.51      1.84 o 
   2  -4   1      284.67      279.36      2.25 o 
   3  -4   1      240.44      238.13      2.28 o 
   4  -4   1      220.59      221.60      2.16 o 
   5  -4   1        0.24       -0.06      0.20 o 
   6  -4   1        0.02       -0.14      0.14 o 
   7  -4   1       36.09       32.92      0.90 o 
   8  -4   1       32.62       34.76      1.24 o 
   9  -4   1        0.10       -0.45      0.45 o 
  -8  -3   1        3.52        2.69      0.60 o 
  -7  -3   1        7.61       10.36      0.70 o 
  -5  -3   1       23.26       18.38      0.45 o 
  -4  -3   1        0.18       -0.13      0.13 o 
  -3  -3   1       40.71       40.05      0.77 o 
  -2  -3   1     1086.79     1192.61     17.94 o 
  -1  -3   1      131.64      127.46      1.52 o 
   0  -3   1      203.83      190.13      1.66 o 
   1  -3   1        5.57        6.47      0.15 o 
   2  -3   1      624.96      671.21      5.21 o 
   3  -3   1      212.37      206.37      1.58 o 
   4  -3   1      404.93      423.81      3.32 o 
   5  -3   1       18.10       16.10      0.30 o 
   6  -3   1        5.15        3.59      0.20 o 
   7  -3   1       25.81       26.94      1.99 o 
   8  -3   1       10.81       10.82      1.00 o 
   9  -3   1       12.51       13.23      1.17 o 
  -8  -2   1       46.30       48.21      1.72 o 
  -7  -2   1        0.11        0.31      0.36 o 
  -6  -2   1        8.62        6.44      0.66 o 
  -5  -2   1       40.18       39.97      0.61 o 
  -4  -2   1      103.13      103.71      1.15 o 
  -3  -2   1       27.56       29.61      0.48 o 
  -2  -2   1       16.63       14.82      0.33 o 
  -1  -2   1       23.21       22.69      0.41 o 
   0  -2   1        0.41        1.98      0.08 o 
   1  -2   1     4850.04     4599.56     33.29 o 
   2  -2   1        0.16        0.67      0.07 o 
   3  -2   1       10.95       12.81      0.23 o 
   4  -2   1       50.58       61.78      0.62 o 
   5  -2   1       37.85       38.99      0.52 o 
   6  -2   1        1.04        0.82      0.21 o 
   7  -2   1        0.39        0.17      0.89 o 
   8  -2   1        4.42        4.55      0.69 o 
   9  -2   1       12.88       14.88      1.18 o 
  -8  -1   1        0.87        1.14      0.47 o 
  -7  -1   1        1.53        0.92      0.42 o 
  -6  -1   1        1.52        2.04      0.26 o 
  -5  -1   1      186.65      183.01      1.94 o 
  -4  -1   1       53.66       51.62      0.66 o 
  -3  -1   1      628.89      678.06      6.39 o 
  -2  -1   1       46.48       51.71      0.57 o 
  -1  -1   1      728.53      691.64     11.68 o 
   0  -1   1     2017.58     1825.19     44.39 o 
   1  -1   1      270.63      255.51      2.32 o 
   2  -1   1        8.28        7.34      0.13 o 
   3  -1   1      507.95      547.77      4.40 o 
   4  -1   1       31.42       34.05      0.46 o 
   5  -1   1       86.21       96.29      0.97 o 
   6  -1   1      125.24      122.29      1.34 o 
   7  -1   1       22.72       23.76      0.87 o 
   8  -1   1        8.38        9.59      0.88 o 
   9  -1   1        6.87        7.76      0.88 o 
  -9   0   1        3.16        3.10      0.67 o 
  -8   0   1        1.73        0.99      0.45 o 
  -7   0   1       17.71       19.11      0.99 o 
  -6   0   1      822.62      831.71      8.29 o 
  -5   0   1        7.36        9.46      0.24 o 
  -4   0   1       98.08      107.99      0.95 o 
  -3   0   1      125.08      141.18      1.15 o 
  -2   0   1       79.99       83.58      0.88 o 
  -1   0   1       21.48       23.54      0.36 o 
   1   0   1      214.21      216.28      2.23 o 
   2   0   1      112.54      108.66      0.94 o 
   3   0   1       39.99       52.36      0.53 o 
   4   0   1       87.43       86.87      0.84 o 
   5   0   1       54.92       54.99      0.95 o 
   6   0   1       58.40       56.65      1.27 o 
   7   0   1       13.83       13.73      0.69 o 
   8   0   1       25.05       25.44      1.23 o 
  -9   1   1        0.09        0.19      0.56 o 
  -8   1   1        3.34        3.66      0.63 o 
  -7   1   1       94.37       88.18      1.54 o 
  -6   1   1        0.00        0.04      0.18 o 
  -5   1   1        0.02       -0.08      0.08 o 
  -4   1   1        2.60        2.34      0.13 o 
  -3   1   1       11.86       10.27      0.19 o 
  -2   1   1      140.16      115.76      0.94 o 
  -1   1   1     1760.94     1648.77     18.02 o 
   0   1   1       10.71       15.47      0.21 o 
   1   1   1      828.75      822.79     10.52 o 
   2   1   1      595.18      584.83      6.32 o 
   3   1   1       80.61       74.22      0.98 o 
   4   1   1       49.40       54.71      0.64 o 
   5   1   1      601.86      602.90      5.87 o 
   6   1   1       13.24       12.21      0.71 o 
   7   1   1       27.25       23.76      1.06 o 
   8   1   1        0.24        0.79      0.48 o 
  -9   2   1        3.47        2.90      0.70 o 
  -8   2   1        3.97        4.24      0.81 o 
  -7   2   1       72.57       73.12      1.39 o 
  -6   2   1       71.95       71.70      0.89 o 
  -5   2   1       40.65       46.31      0.64 o 
  -4   2   1       49.79       48.29      0.55 o 
  -3   2   1      506.10      507.63      3.89 o 
  -2   2   1       12.01        7.82      0.19 o 
   0   2   1      550.85      526.78      6.21 o 
   1   2   1      119.24      121.94      1.88 o 
   2   2   1      250.96      249.83      3.26 o 
   3   2   1      164.83      160.85      1.92 o 
   4   2   1      154.54      147.45      2.08 o 
   5   2   1      350.06      347.94      3.84 o 
   6   2   1        8.79        8.70      0.61 o 
   7   2   1        8.80        7.60      0.63 o 
   8   2   1        0.02       -0.38      0.38 o 
  -9   3   1        0.09       -0.15      0.57 o 
  -8   3   1        1.57        1.58      0.44 o 
  -7   3   1       14.71       14.12      0.59 o 
  -6   3   1      118.30      118.23      1.30 o 
  -5   3   1      100.21      105.90      1.15 o 
  -4   3   1       51.96       54.94      0.67 o 
  -3   3   1      109.56      101.55      0.91 o 
  -2   3   1     2138.35     2197.99     18.05 o 
  -1   3   1       30.18       24.25      0.30 o 
   0   3   1      594.95      601.84      6.05 o 
   1   3   1      133.92      126.37      1.85 o 
   2   3   1       26.28       25.34      0.57 o 
   3   3   1       38.57       42.74      0.91 o 
   4   3   1      359.59      353.99      4.77 o 
   5   3   1       78.48       72.91      1.45 o 
   6   3   1        4.19        4.98      0.47 o 
   7   3   1       20.92       23.72      1.00 o 
  -9   4   1        0.55        0.87      0.65 o 
  -8   4   1      141.55      140.82      2.81 o 
  -7   4   1        6.78        6.74      0.37 o 
  -6   4   1        0.17        0.33      0.17 o 
  -5   4   1        2.01        2.17      0.17 o 
  -4   4   1      124.09      120.36      1.28 o 
  -3   4   1       16.16       15.18      0.29 o 
  -2   4   1      174.47      172.66      1.57 o 
  -1   4   1       12.51       12.16      0.19 o 
   0   4   1      186.17      197.57      2.07 o 
   1   4   1       68.75       77.60      1.01 o 
   2   4   1        2.56        3.71      0.24 o 
   3   4   1       79.77       71.11      1.45 o 
   4   4   1       23.40       20.87      1.01 o 
   5   4   1        1.00        0.62      0.30 o 
   6   4   1        1.16        0.96      0.28 o 
   7   4   1        2.87        1.63      0.42 o 
  -9   5   1        2.78        2.92      0.63 o 
  -8   5   1        0.16       -0.17      0.41 o 
  -7   5   1        4.91        5.18      0.32 o 
  -6   5   1        0.08       -0.08      0.17 o 
  -5   5   1       65.27       59.59      0.87 o 
  -4   5   1      118.36      119.60      1.40 o 
  -3   5   1       19.86       17.47      0.41 o 
  -2   5   1       70.62       79.55      1.10 o 
  -1   5   1        0.18        0.37      0.10 o 
   0   5   1       78.16       79.66      0.95 o 
   1   5   1       79.77       84.05      1.24 o 
   2   5   1      252.54      249.86      3.98 o 
   3   5   1      230.61      231.09      5.03 o 
   4   5   1        6.22        6.01      0.57 o 
   5   5   1        0.87        0.77      0.47 o 
  -9   6   1        3.82        3.63      0.71 o 
  -8   6   1        0.03       -0.41      0.41 o 
  -7   6   1       11.78       13.48      0.44 o 
  -6   6   1       43.34       42.70      0.77 o 
  -5   6   1       13.56       12.83      0.42 o 
  -4   6   1       16.73       17.19      0.43 o 
  -3   6   1        6.44        6.89      0.25 o 
  -2   6   1        2.34        3.56      0.21 o 
  -1   6   1        6.78        6.30      0.27 o 
   0   6   1       20.56       22.63      0.45 o 
   1   6   1        0.00        0.09      0.10 o 
   2   6   1      140.84      144.78      2.02 o 
   3   6   1       14.04       12.17      0.74 o 
  -8   7   1        0.05       -0.44      0.44 o 
  -7   7   1        0.39       -0.29      0.29 o 
  -6   7   1        0.02       -0.22      0.22 o 
  -5   7   1       49.51       50.04      0.82 o 
  -4   7   1       10.49        9.51      0.36 o 
  -3   7   1       37.74       42.62      0.61 o 
  -2   7   1        4.90        5.36      0.30 o 
  -1   7   1        0.49        0.64      0.18 o 
   0   7   1       86.13       89.26      1.04 o 
   1   7   1       27.89       27.30      0.43 o 
   2   7   1       16.99       16.79      0.72 o 
  -7   8   1        0.08        0.00      0.41 o 
  -6   8   1        4.13        3.77      0.63 o 
  -5   8   1       91.63      100.37      1.89 o 
  -4   8   1       18.79       18.48      0.72 o 
  -3   8   1        5.85        5.79      0.42 o 
  -2   8   1        0.02       -0.22      0.22 o 
  -1   8   1        9.64       10.09      0.48 o 
   0   8   1        3.43        3.61      0.32 o 
   1   8   1        0.55        0.35      0.37 o 
   2   8   1        0.09       -0.13      0.21 o 
  -7   9   1        3.96        3.79      0.55 o 
  -6   9   1        0.77        0.87      0.44 o 
  -5   9   1       20.39       20.22      0.84 o 
  -4   9   1        0.14        0.33      0.34 o 
  -3   9   1        2.12        1.98      0.36 o 
  -2   9   1        8.27        6.55      0.46 o 
  -1   9   1       26.98       28.86      0.81 o 
   0   9   1        1.57        1.90      0.31 o 
   1   9   1        3.70        4.19      0.47 o 
   2   9   1        0.38        0.55      0.28 o 
  -6  10   1        3.50        3.37      0.72 o 
  -5  10   1        0.62        0.34      0.43 o 
  -4  10   1        2.32        1.84      0.44 o 
  -3  10   1        2.34        3.18      0.45 o 
  -2  10   1        0.03       -0.23      0.30 o 
  -1  10   1        0.44        0.35      0.32 o 
   0  10   1        9.11        7.89      0.50 o 
   1  10   1        9.03       10.09      0.69 o 
   2 -11   2        0.01       -0.03      0.66 o 
   3 -11   2        1.07        2.72      0.81 o 
  -1 -10   2        0.44        0.16      0.30 o 
   0 -10   2        0.65        0.42      0.33 o 
   1 -10   2       15.90       20.27      0.78 o 
   2 -10   2       10.07       11.70      0.72 o 
   3 -10   2        0.01       -0.33      0.33 o 
   4 -10   2        1.01        0.68      0.42 o 
   5 -10   2        0.74        0.19      0.41 o 
  -3  -9   2        0.31        0.22      0.28 o 
  -2  -9   2       12.54       12.33      0.61 o 
  -1  -9   2       13.12       10.98      0.53 o 
   0  -9   2      120.76      121.22      2.04 o 
   1  -9   2       58.07       63.69      1.32 o 
   2  -9   2        9.70        9.33      0.54 o 
   3  -9   2        1.22        0.98      0.33 o 
   4  -9   2        0.08       -0.27      0.32 o 
   5  -9   2        3.02        3.93      0.49 o 
   6  -9   2        8.29        7.28      0.63 o 
  -4  -8   2        3.51        6.21      0.57 o 
  -3  -8   2        0.05        0.28      0.30 o 
  -2  -8   2        4.53        4.06      0.53 o 
  -1  -8   2        9.88       10.54      0.48 o 
   0  -8   2        1.88        2.48      0.31 o 
   1  -8   2        3.38        3.10      0.33 o 
   2  -8   2        0.31       -0.02      0.26 o 
   3  -8   2       10.76        8.28      0.49 o 
   4  -8   2        0.09       -0.21      0.36 o 
   5  -8   2        1.13        1.79      0.39 o 
   6  -8   2        5.51        5.44      0.51 o 
   7  -8   2        3.07        1.61      0.80 o 
  -5  -7   2       23.50       28.43      1.04 o 
  -4  -7   2        0.58        0.22      0.29 o 
  -3  -7   2       25.49       23.49      0.64 o 
  -2  -7   2        8.46        8.51      0.45 o 
  -1  -7   2      144.80      150.16      1.91 o 
   0  -7   2       12.41       12.42      0.40 o 
   1  -7   2        2.29        1.55      0.21 o 
   2  -7   2       15.58       14.69      0.39 o 
   3  -7   2      208.71      220.60      2.75 o 
   4  -7   2       10.49       11.21      0.46 o 
   5  -7   2       54.10       57.97      1.06 o 
   6  -7   2       13.24       11.62      0.52 o 
   7  -7   2        0.14       -0.42      0.67 o 
   8  -7   2        0.29       -0.12      0.46 o 
  -4  -6   2        3.85        2.04      0.33 o 
  -3  -6   2      120.02      110.38      1.54 o 
  -2  -6   2       13.55       12.17      0.44 o 
  -1  -6   2       92.54       94.39      1.38 o 
   0  -6   2        0.14        0.35      0.14 o 
   1  -6   2       14.31       14.31      0.32 o 
   2  -6   2       80.47       85.19      1.30 o 
   3  -6   2        8.52        7.30      0.35 o 
   4  -6   2        0.04       -0.02      0.25 o 
   5  -6   2       21.88       21.92      0.60 o 
   6  -6   2       20.23       21.64      0.76 o 
   7  -6   2        2.66        3.03      0.45 o 
   8  -6   2        0.65        1.06      0.48 o 
  -4  -5   2       37.30       30.12      0.90 o 
  -3  -5   2       35.57       35.42      0.69 o 
  -2  -5   2        9.69        7.09      0.25 o 
  -1  -5   2       25.01       29.02      0.49 o 
   0  -5   2       33.16       36.08      0.59 o 
   1  -5   2      224.44      231.93      2.79 o 
   2  -5   2       69.81       68.70      0.88 o 
   3  -5   2        0.76        0.99      0.18 o 
   4  -5   2       26.14       22.80      0.55 o 
   5  -5   2       43.85       43.18      0.82 o 
   6  -5   2        0.00       -0.13      0.21 o 
   7  -5   2       15.67       14.23      0.64 o 
   8  -5   2       67.07       64.84      1.79 o 
  -5  -4   2       48.82       40.95      0.87 o 
  -4  -4   2       29.69       29.75      0.58 o 
  -3  -4   2        6.90        8.85      0.50 o 
  -2  -4   2      172.65      178.42      2.79 o 
  -1  -4   2       39.18       40.03      0.58 o 
   0  -4   2        8.62        9.68      0.17 o 
   1  -4   2      193.43      197.76      1.64 o 
   2  -4   2      100.72      119.11      1.05 o 
   3  -4   2        8.14        7.56      0.24 o 
   4  -4   2      180.89      184.75      1.68 o 
   5  -4   2        1.34        0.94      0.15 o 
   6  -4   2       27.62       28.36      0.50 o 
   7  -4   2        4.33        3.79      0.40 o 
   8  -4   2       27.91       26.81      1.10 o 
   9  -4   2        0.01       -0.21      1.09 o 
  -8  -3   2       68.86       91.27      2.65 o 
  -6  -3   2       51.41       44.04      1.59 o 
  -5  -3   2       44.61       39.34      0.73 o 
  -4  -3   2        4.62        4.98      0.21 o 
  -3  -3   2      279.69      284.63      3.58 o 
  -2  -3   2      900.16      993.77     10.62 o 
  -1  -3   2        2.56        2.36      0.09 o 
   0  -3   2      184.18      178.51      1.57 o 
   1  -3   2       55.14       64.73      0.56 o 
   2  -3   2       13.47       13.70      0.36 o 
   3  -3   2      302.00      297.08      2.55 o 
   4  -3   2      130.19      133.80      1.18 o 
   5  -3   2        1.27        1.88      0.17 o 
   6  -3   2        5.96        7.09      0.32 o 
   7  -3   2        0.04       -0.16      0.36 o 
   8  -3   2        5.75        6.30      0.80 o 
   9  -3   2        1.26        1.77      0.54 o 
  -8  -2   2        0.00       -0.15      0.42 o 
  -7  -2   2        0.01        0.09      0.34 o 
  -6  -2   2       42.65       37.42      1.45 o 
  -5  -2   2       14.30        9.44      0.47 o 
  -4  -2   2       12.13       14.82      0.34 o 
  -3  -2   2       23.50       22.62      0.40 o 
  -2  -2   2     1006.42     1044.40     11.24 o 
  -1  -2   2      995.97      995.47      9.91 o 
   0  -2   2     1360.02     1300.34     10.16 o 
   1  -2   2     3774.73     3563.86     27.33 o 
   2  -2   2      269.25      269.35      2.13 o 
   3  -2   2      913.49      938.37      7.67 o 
   4  -2   2        1.37        1.49      0.14 o 
   5  -2   2        2.28        1.79      0.16 o 
   6  -2   2       13.60       11.55      0.49 o 
   7  -2   2        0.17        0.28      0.33 o 
   8  -2   2        5.47        6.27      0.77 o 
  -9  -1   2        0.13        0.22      0.54 o 
  -8  -1   2        0.13       -0.41      0.41 o 
  -7  -1   2        8.06        7.59      0.71 o 
  -6  -1   2       26.29       23.92      1.30 o 
  -5  -1   2       74.83       78.13      1.08 o 
  -4  -1   2       31.15       41.14      0.55 o 
  -3  -1   2     1974.70     2160.20     20.59 o 
  -2  -1   2      158.68      158.12      1.76 o 
  -1  -1   2        4.30        4.45      0.14 o 
   0  -1   2     2777.77     2566.26     23.54 o 
   1  -1   2     4549.94     4387.50     39.29 o 
   2  -1   2      212.69      217.77      1.97 o 
   3  -1   2      840.31      863.05      7.50 o 
   4  -1   2      426.26      421.30      3.81 o 
   5  -1   2        0.79        0.95      0.13 o 
   6  -1   2        0.01       -0.20      0.20 o 
   7  -1   2       74.93       77.78      1.78 o 
   8  -1   2        3.60        5.04      0.67 o 
  -9   0   2       33.23       36.03      1.63 o 
  -8   0   2        7.51        7.05      0.72 o 
  -7   0   2        2.33        2.42      0.36 o 
  -6   0   2       13.82       14.33      0.75 o 
  -5   0   2        8.44        7.09      0.24 o 
  -4   0   2       26.98       26.20      0.37 o 
  -3   0   2       18.33       21.92      0.38 o 
  -2   0   2      242.64      231.38      2.33 o 
  -1   0   2        0.02       -0.02      0.05 o 
   0   0   2      109.07       93.98      0.99 o 
   1   0   2     1421.50     1306.29     14.47 o 
   2   0   2      517.28      518.45      5.02 o 
   3   0   2        4.79        7.99      0.19 o 
   4   0   2      115.13      136.27      1.34 o 
   5   0   2       91.15       92.26      1.01 o 
   6   0   2        5.44        4.61      0.40 o 
   7   0   2        0.11        0.15      0.37 o 
   8   0   2        3.58        4.24      0.64 o 
  -9   1   2        0.01       -0.40      0.48 o 
  -8   1   2        0.37        0.84      0.49 o 
  -7   1   2       17.78       16.29      0.74 o 
  -6   1   2       14.15       13.06      0.34 o 
  -5   1   2      323.80      329.11      3.05 o 
  -4   1   2      443.74      445.08      3.70 o 
  -3   1   2      152.35      152.02      1.25 o 
  -2   1   2      110.13      110.82      0.98 o 
  -1   1   2     7616.70     7298.16    155.25 o 
   0   1   2      379.62      371.71      2.55 o 
   1   1   2      629.83      598.52      6.03 o 
   2   1   2        1.89        3.49      0.17 o 
   3   1   2       21.18       20.48      0.34 o 
   4   1   2        1.05        2.29      0.16 o 
   5   1   2      421.48      402.93      4.21 o 
   6   1   2       24.22       25.16      0.81 o 
   7   1   2        0.02        0.36      0.36 o 
   8   1   2        0.29       -0.11      0.43 o 
  -9   2   2        2.51        3.66      0.74 o 
  -8   2   2       28.01       28.84      1.40 o 
  -7   2   2      645.92      659.13      8.30 o 
  -6   2   2        0.32        0.08      0.14 o 
  -5   2   2       10.34       10.40      0.26 o 
  -4   2   2       19.43       19.14      0.31 o 
  -3   2   2       20.48       25.66      0.54 o 
  -2   2   2     2660.17     2610.17     23.02 o 
  -1   2   2     4840.59     4556.34     37.56 o 
   0   2   2        6.85        5.17      0.15 o 
   1   2   2      282.35      266.63      3.14 o 
   2   2   2       20.54       18.96      0.38 o 
   3   2   2        1.45        1.50      0.12 o 
   4   2   2      396.22      376.33      4.29 o 
   5   2   2       25.72       24.67      0.48 o 
   6   2   2        0.09        0.33      0.31 o 
   7   2   2       10.21        9.50      0.72 o 
  -9   3   2        2.50        3.70      0.76 o 
  -8   3   2      131.40      130.63      2.64 o 
  -7   3   2       64.98       66.82      1.29 o 
  -6   3   2        1.30        1.00      0.17 o 
  -5   3   2        5.19        4.54      0.20 o 
  -4   3   2      185.43      202.64      1.80 o 
  -3   3   2      297.98      306.70      2.65 o 
  -2   3   2      330.89      337.09      2.87 o 
  -1   3   2      199.64      193.52      1.57 o 
   0   3   2      299.78      306.94      2.84 o 
   1   3   2        9.75        9.28      0.37 o 
   2   3   2        0.98        1.75      0.18 o 
   3   3   2      148.66      146.16      2.11 o 
   4   3   2      619.06      650.01      8.17 o 
   5   3   2        2.19        1.36      0.18 o 
   6   3   2        1.32        1.45      0.33 o 
   7   3   2        6.12        7.58      0.63 o 
  -9   4   2        3.66        2.64      0.77 o 
  -8   4   2       18.69       20.57      1.25 o 
  -7   4   2       75.78       80.71      1.26 o 
  -6   4   2       32.28       32.25      0.59 o 
  -5   4   2        0.55        0.65      0.14 o 
  -4   4   2       16.13       15.01      0.37 o 
  -3   4   2       11.51        9.32      0.39 o 
  -2   4   2     1435.12     1512.17     14.11 o 
  -1   4   2       56.61       61.70      0.69 o 
   0   4   2      178.65      196.22      2.05 o 
   1   4   2       21.13       21.10      0.41 o 
   2   4   2      136.42      135.42      2.00 o 
   3   4   2      143.48      149.09      2.62 o 
   4   4   2      151.56      155.20      3.74 o 
   5   4   2        8.57        9.31      0.77 o 
   6   4   2        3.94        3.39      0.37 o 
   7   4   2       25.57       28.81      1.07 o 
  -9   5   2        0.23        0.40      0.53 o 
  -8   5   2        9.79       10.26      0.75 o 
  -7   5   2       15.39       13.70      0.43 o 
  -6   5   2        2.16        2.13      0.21 o 
  -5   5   2      155.84      154.84      1.79 o 
  -4   5   2        1.19        1.23      0.26 o 
  -3   5   2      418.77      423.12      4.30 o 
  -2   5   2        0.22        0.28      0.13 o 
  -1   5   2      130.13      138.36      1.40 o 
   0   5   2       15.29       13.03      0.28 o 
   1   5   2       67.87       64.73      1.09 o 
   2   5   2       83.51       83.34      1.60 o 
   3   5   2       18.99       19.52      0.92 o 
   4   5   2       67.51       61.31      1.89 o 
  -9   6   2        7.78        6.42      0.97 o 
  -8   6   2        2.34        2.48      0.54 o 
  -7   6   2        1.52        1.06      0.23 o 
  -6   6   2        4.80        4.31      0.26 o 
  -5   6   2        2.77        2.58      0.24 o 
  -4   6   2       31.47       30.56      0.57 o 
  -3   6   2        6.68        6.21      0.28 o 
  -2   6   2       25.36       25.35      0.45 o 
  -1   6   2       15.26       17.42      0.42 o 
   0   6   2        2.49        2.57      0.18 o 
   1   6   2       13.77       15.60      0.37 o 
   2   6   2      103.28      103.36      1.94 o 
   3   6   2        3.06        3.13      0.47 o 
  -8   7   2       11.68       12.00      1.29 o 
  -7   7   2        0.99        0.11      0.31 o 
  -6   7   2       38.76       38.55      0.80 o 
  -5   7   2        9.32        8.27      0.37 o 
  -4   7   2        4.80        2.57      0.37 o 
  -3   7   2        2.10        2.10      0.20 o 
  -2   7   2        5.96        6.95      0.40 o 
  -1   7   2       44.50       40.22      0.85 o 
   0   7   2       96.40       93.35      1.27 o 
   1   7   2        4.71        4.73      0.22 o 
   2   7   2        0.31       -0.26      0.26 o 
  -7   8   2        7.60        6.58      0.66 o 
  -6   8   2       14.53       17.00      1.03 o 
  -5   8   2       51.12       50.92      1.43 o 
  -4   8   2       40.39       41.85      0.84 o 
  -3   8   2        0.83        0.69      0.30 o 
  -2   8   2        1.13        0.75      0.27 o 
  -1   8   2        9.43        9.09      0.47 o 
   0   8   2        9.67       10.16      0.41 o 
   1   8   2       14.92       15.46      0.51 o 
   2   8   2        0.00       -0.09      0.22 o 
  -7   9   2        0.13       -0.51      0.52 o 
  -6   9   2       23.03       24.25      0.96 o 
  -5   9   2       10.32       10.25      0.80 o 
  -4   9   2       17.71       18.66      0.77 o 
  -3   9   2        1.20        0.87      0.35 o 
  -2   9   2        5.09        5.66      0.44 o 
  -1   9   2       21.63       21.81      0.89 o 
   0   9   2        0.67        0.62      0.28 o 
   1   9   2       37.63       43.64      0.96 o 
   2   9   2       17.46       20.37      0.67 o 
  -6  10   2        4.36        2.54      0.95 o 
  -5  10   2       11.48       12.69      0.81 o 
  -4  10   2        0.02       -0.48      0.48 o 
  -3  10   2        0.56        0.35      0.37 o 
  -2  10   2        1.22        0.07      0.34 o 
  -1  10   2        1.13        0.99      0.35 o 
   0  10   2        0.24        0.18      0.34 o 
   2 -11   3        7.92        9.71      1.04 o 
  -1 -10   3        0.03       -0.10      0.30 o 
   0 -10   3       10.18        9.19      0.57 o 
   1 -10   3       54.70       56.75      1.31 o 
   2 -10   3        2.29        1.89      0.41 o 
   3 -10   3        3.31        3.78      0.50 o 
   4 -10   3        0.52        0.13      0.37 o 
   5 -10   3        0.02       -0.40      0.40 o 
  -3  -9   3        1.01        0.71      0.45 o 
  -2  -9   3        1.25        1.10      0.34 o 
  -1  -9   3        7.15        6.86      0.64 o 
   0  -9   3        0.02       -0.02      0.31 o 
   1  -9   3        0.58        0.41      0.32 o 
   2  -9   3        0.01        0.30      0.29 o 
   3  -9   3        0.97        0.65      0.34 o 
   4  -9   3        0.50       -0.14      0.33 o 
   5  -9   3        0.09       -0.33      0.35 o 
   6  -9   3        2.41        1.14      0.46 o 
  -4  -8   3        1.59        1.78      0.42 o 
  -3  -8   3        0.12       -0.24      0.24 o 
  -2  -8   3       18.64       18.61      0.68 o 
  -1  -8   3       13.89       14.76      0.58 o 
   0  -8   3       10.39       11.37      0.54 o 
   1  -8   3        1.48        1.15      0.46 o 
   2  -8   3        0.00       -0.24      0.24 o 
   3  -8   3       25.99       24.41      0.78 o 
   4  -8   3        0.45        0.26      0.30 o 
   5  -8   3       38.84       42.04      1.11 o 
   6  -8   3       20.95       24.17      0.90 o 
   7  -8   3        2.74        2.12      0.89 o 
  -5  -7   3        3.01        3.42      0.47 o 
  -4  -7   3        0.00       -0.29      0.29 o 
  -3  -7   3       32.72       31.90      0.83 o 
  -2  -7   3       37.91       38.60      0.94 o 
  -1  -7   3      171.49      169.21      2.52 o 
   0  -7   3       13.95       17.05      0.46 o 
   1  -7   3        0.50        0.47      0.14 o 
   2  -7   3       20.94       19.54      1.13 o 
   3  -7   3        0.28        0.11      0.21 o 
   4  -7   3       16.49       17.15      0.55 o 
   5  -7   3       68.72       72.25      1.24 o 
   6  -7   3        4.65        4.37      0.38 o 
   7  -7   3        0.02       -0.45      0.45 o 
   8  -7   3        0.51        0.02      0.49 o 
  -4  -6   3       19.46       16.02      0.76 o 
  -3  -6   3        8.88        9.26      0.35 o 
  -2  -6   3      138.15      136.69      2.72 o 
  -1  -6   3       32.90       32.44      0.59 o 
   0  -6   3       16.73       17.68      0.43 o 
   1  -6   3        2.29        1.38      0.21 o 
   2  -6   3       32.99       32.94      0.60 o 
   3  -6   3       10.28        8.54      0.38 o 
   4  -6   3        0.44        0.30      0.28 o 
   5  -6   3        1.65        2.03      0.27 o 
   6  -6   3        0.01       -0.22      0.22 o 
   7  -6   3        4.69        3.21      0.74 o 
   8  -6   3        1.49        0.79      0.48 o 
  -4  -5   3       18.05       13.41      0.50 o 
  -3  -5   3        0.00        0.12      0.22 o 
  -2  -5   3       39.41       39.00      0.68 o 
  -1  -5   3       20.28       26.33      0.53 o 
   0  -5   3       13.27       11.40      0.26 o 
   1  -5   3        9.49       10.90      0.29 o 
   2  -5   3      261.96      293.60      2.72 o 
   3  -5   3        1.65        1.16      0.16 o 
   4  -5   3       38.19       32.97      0.58 o 
   5  -5   3       12.83       13.14      0.40 o 
   6  -5   3        2.04        1.59      0.26 o 
   7  -5   3       12.34       12.02      0.62 o 
   8  -5   3       10.87       11.14      0.77 o 
  -6  -4   3        0.00        0.43      0.39 o 
  -5  -4   3        1.69        0.48      0.25 o 
  -4  -4   3        0.74        0.69      0.14 o 
  -3  -4   3       40.27       42.13      0.83 o 
  -2  -4   3      126.15      144.59      1.86 o 
  -1  -4   3        6.09        6.03      0.22 o 
   0  -4   3        5.07        5.48      0.21 o 
   1  -4   3      335.44      357.72      2.84 o 
   2  -4   3      150.65      150.81      1.30 o 
   3  -4   3      213.67      203.34      1.98 o 
   4  -4   3       42.28       40.94      0.59 o 
   5  -4   3        0.44        0.84      0.18 o 
   6  -4   3       10.53       11.52      0.42 o 
   7  -4   3       16.27       17.01      0.91 o 
   8  -4   3        3.93        3.44      0.56 o 
  -8  -3   3        0.49        0.54      0.48 o 
  -6  -3   3       33.33       30.66      1.30 o 
  -5  -3   3       19.71       11.97      0.45 o 
  -4  -3   3        0.11        0.15      0.12 o 
  -3  -3   3        0.00       -0.10      0.10 o 
  -2  -3   3      393.74      452.12      5.67 o 
  -1  -3   3       27.56       31.17      0.36 o 
   0  -3   3        2.14        2.13      0.09 o 
   1  -3   3      179.27      174.48      1.46 o 
   2  -3   3       99.79       97.71      0.83 o 
   3  -3   3        0.54        0.45      0.10 o 
   4  -3   3       29.97       36.69      0.54 o 
   5  -3   3       22.67       25.26      0.47 o 
   6  -3   3        0.01       -0.11      0.20 o 
   7  -3   3       22.52       20.79      0.73 o 
   8  -3   3        1.24        0.73      0.43 o 
  -8  -2   3       18.52       21.44      1.12 o 
  -6  -2   3        4.96        6.48      0.64 o 
  -5  -2   3        0.04       -0.11      0.13 o 
  -4  -2   3        9.27       14.07      0.34 o 
  -3  -2   3       70.76       85.26      1.21 o 
  -2  -2   3      122.55      124.58      1.48 o 
  -1  -2   3       46.86       50.09      0.83 o 
   0  -2   3      625.18      560.73      4.71 o 
   1  -2   3      413.68      401.56      3.41 o 
   2  -2   3      110.21      108.41      1.00 o 
   3  -2   3      515.41      556.97      5.00 o 
   4  -2   3        0.59        0.29      0.13 o 
   5  -2   3      151.34      147.10      1.68 o 
   6  -2   3       64.83       58.04      1.40 o 
   7  -2   3        5.89        4.56      0.65 o 
   8  -2   3        3.23        3.39      0.66 o 
  -9  -1   3       42.40       54.63      2.04 o 
  -8  -1   3        1.64        1.77      0.50 o 
  -7  -1   3       28.30       27.24      0.87 o 
  -6  -1   3        5.44        4.75      0.58 o 
  -5  -1   3       82.59       78.80      0.97 o 
  -4  -1   3      145.28      157.70      1.68 o 
  -3  -1   3      748.26      816.93      7.82 o 
  -2  -1   3      115.43       99.64      3.28 o 
  -1  -1   3      348.69      338.76      5.18 o 
   0  -1   3      781.49      775.09      7.05 o 
   1  -1   3     1580.30     1521.87     13.93 o 
   2  -1   3      675.08      679.57      6.32 o 
   3  -1   3       80.56       83.83      1.07 o 
   4  -1   3       21.20       20.75      0.37 o 
   5  -1   3        1.93        1.18      0.14 o 
   6  -1   3        1.18        0.46      0.43 o 
   7  -1   3       24.50       24.43      1.18 o 
   8  -1   3        2.77        2.43      0.60 o 
  -9   0   3        0.32        0.35      0.55 o 
  -8   0   3        1.19        1.45      0.52 o 
  -7   0   3        2.61        2.47      0.37 o 
  -6   0   3        2.82        2.15      0.29 o 
  -5   0   3        5.56        5.65      0.20 o 
  -4   0   3       64.23       76.74      1.03 o 
  -3   0   3       76.27       85.81      0.96 o 
  -2   0   3      553.46      570.16      6.25 o 
  -1   0   3      101.09       93.46      1.12 o 
   0   0   3       61.34       64.38      0.74 o 
   1   0   3       11.26       10.86      0.19 o 
   2   0   3      351.34      378.82      3.79 o 
   3   0   3       22.59       31.66      0.45 o 
   4   0   3        8.27        9.23      0.23 o 
   5   0   3        3.45        2.97      0.26 o 
   6   0   3       34.65       32.56      0.96 o 
   7   0   3       32.87       32.40      1.31 o 
   8   0   3       52.82       54.94      1.96 o 
  -9   1   3        0.10       -0.36      0.52 o 
  -8   1   3        0.15       -0.12      0.45 o 
  -7   1   3      102.04      102.50      2.06 o 
  -6   1   3      276.78      275.60      4.77 o 
  -5   1   3        0.01       -0.09      0.13 o 
  -4   1   3      218.74      239.12      2.07 o 
  -3   1   3        2.15        1.53      0.10 o 
  -2   1   3       71.07       69.11      0.71 o 
  -1   1   3      521.55      504.58      4.93 o 
   0   1   3     1173.16     1133.80     11.48 o 
   1   1   3      267.48      259.79      2.24 o 
   2   1   3      176.06      191.82      2.54 o 
   3   1   3      201.34      187.72      2.17 o 
   4   1   3       43.24       39.94      0.65 o 
   5   1   3        5.12        3.80      0.22 o 
   6   1   3       28.96       29.31      0.90 o 
   7   1   3       38.27       44.10      1.55 o 
   8   1   3        2.33        2.34      0.54 o 
  -9   2   3        0.25        0.45      0.56 o 
  -8   2   3        2.54        3.17      0.66 o 
  -7   2   3        4.29        3.45      1.78 o 
  -6   2   3       97.41       98.65      1.12 o 
  -5   2   3       23.38       23.46      0.38 o 
  -4   2   3        2.02        2.96      0.14 o 
  -3   2   3        7.05        7.36      0.19 o 
  -2   2   3        4.24        7.80      0.28 o 
  -1   2   3      283.91      248.68      2.11 o 
   0   2   3      148.75      146.99      1.14 o 
   1   2   3     1134.95     1176.36     11.66 o 
   2   2   3      142.70      140.45      1.53 o 
   3   2   3        0.21        0.26      0.11 o 
   4   2   3      140.73      138.46      1.55 o 
   5   2   3        0.07        0.20      0.15 o 
   6   2   3        0.24        0.08      0.29 o 
   7   2   3        0.06        0.10      0.37 o 
  -9   3   3        1.22        1.05      0.64 o 
  -8   3   3       29.49       29.21      1.50 o 
  -7   3   3        4.12        6.03      0.52 o 
  -6   3   3       43.28       41.85      0.63 o 
  -5   3   3       61.43       61.77      0.77 o 
  -4   3   3      222.97      245.45      2.57 o 
  -3   3   3       88.68       98.82      1.04 o 
  -2   3   3      763.80      789.27      6.53 o 
  -1   3   3       50.79       49.79      0.44 o 
   0   3   3       91.47       95.78      0.96 o 
   1   3   3       58.39       49.84      0.71 o 
   2   3   3       97.88       93.64      2.54 o 
   3   3   3        3.10        3.31      0.20 o 
   4   3   3       33.56       36.08      0.87 o 
   5   3   3       13.98       12.86      0.56 o 
   6   3   3        1.02        1.69      0.34 o 
   7   3   3        0.76        0.27      0.36 o 
  -9   4   3        8.08        9.08      1.02 o 
  -8   4   3       69.82       74.08      3.73 o 
  -7   4   3        2.50        1.89      0.24 o 
  -6   4   3       29.58       31.72      0.59 o 
  -5   4   3        0.98        0.23      0.14 o 
  -4   4   3        5.38        3.86      0.35 o 
  -3   4   3      977.87     1012.84     13.15 o 
  -2   4   3      672.31      658.47     12.53 o 
  -1   4   3      186.95      204.77      2.49 o 
   0   4   3       69.82       61.03      0.67 o 
   1   4   3       71.99       77.95      1.55 o 
   2   4   3       16.73       15.81      0.47 o 
   3   4   3      865.39      893.63     14.55 o 
   4   4   3       47.29       46.54      1.61 o 
   6   4   3        4.66        4.69      0.43 o 
  -9   5   3       39.76       39.86      1.46 o 
  -8   5   3       14.81       13.29      0.87 o 
  -7   5   3       11.75       10.49      0.38 o 
  -6   5   3        0.26       -0.01      0.16 o 
  -5   5   3       34.02       36.71      0.57 o 
  -4   5   3        0.02        0.06      0.19 o 
  -3   5   3      104.41      117.27      1.98 o 
  -2   5   3       46.34       45.89      0.64 o 
  -1   5   3      159.92      169.45      2.10 o 
   0   5   3        0.00        0.01      0.09 o 
   1   5   3        6.76        7.42      0.29 o 
   2   5   3        5.33        4.63      0.39 o 
   3   5   3       19.57       19.64      0.99 o 
   4   5   3        0.97        0.45      0.43 o 
  -9   6   3        3.73        2.28      0.83 o 
  -8   6   3        8.24        7.22      0.68 o 
  -7   6   3       12.02       12.71      0.88 o 
  -6   6   3        0.15        0.73      0.25 o 
  -5   6   3       11.19       11.44      0.40 o 
  -4   6   3       69.16       74.46      1.18 o 
  -3   6   3        3.88        4.12      0.30 o 
  -2   6   3        0.17       -0.03      0.17 o 
  -1   6   3        0.87        1.25      0.18 o 
   0   6   3       29.89       29.51      0.49 o 
   1   6   3        0.13        0.01      0.12 o 
   2   6   3       98.47       94.49      2.96 o 
   3   6   3       24.65       23.31      1.07 o 
  -8   7   3       10.22        9.72      1.23 o 
  -7   7   3        3.32        2.63      0.45 o 
  -6   7   3       14.64       13.32      0.67 o 
  -5   7   3       19.56       20.31      0.61 o 
  -4   7   3       88.63       92.53      1.38 o 
  -3   7   3       12.92       13.15      0.57 o 
  -2   7   3       12.71       14.15      0.53 o 
  -1   7   3        2.28        1.96      0.57 o 
   0   7   3        0.92        0.50      0.23 o 
   1   7   3        1.26        0.99      0.20 o 
   2   7   3       47.75       47.03      1.42 o 
  -7   8   3        5.98        4.52      0.54 o 
  -6   8   3        0.27        0.47      0.41 o 
  -5   8   3        1.77        1.24      0.41 o 
  -4   8   3       18.69       19.31      0.59 o 
  -3   8   3        5.05        4.49      0.40 o 
  -2   8   3        0.07       -0.24      0.24 o 
  -1   8   3        9.64        8.31      0.40 o 
   0   8   3        6.15        5.49      0.32 o 
   1   8   3        6.08        5.07      0.35 o 
   2   8   3        0.28        0.21      0.24 o 
  -7   9   3        3.85        4.67      0.71 o 
  -6   9   3        7.81        7.35      0.63 o 
  -5   9   3        0.29        0.17      0.39 o 
  -4   9   3        0.18        0.61      0.37 o 
  -3   9   3        2.65        1.83      0.37 o 
  -2   9   3        9.87        8.20      0.50 o 
  -1   9   3       13.46       14.70      0.61 o 
   0   9   3        0.41        0.54      0.29 o 
   1   9   3        0.37        0.29      0.28 o 
   2   9   3        3.12        3.52      0.36 o 
  -5  10   3        8.26        9.47      0.67 o 
  -4  10   3        0.00       -0.37      0.37 o 
  -3  10   3        5.17        4.00      0.47 o 
  -2  10   3        8.95        8.78      0.55 o 
  -1  10   3        2.05        2.06      0.49 o 
   0  10   3        1.18        0.87      0.45 o 
  -1 -10   4        0.23        0.48      0.34 o 
   0 -10   4       31.57       32.17      1.31 o 
   1 -10   4       19.65       19.00      0.79 o 
   2 -10   4        0.76        0.66      0.38 o 
   3 -10   4        1.10        0.76      0.38 o 
   4 -10   4        1.27        0.79      0.40 o 
   5 -10   4        0.21       -0.40      0.40 o 
  -3  -9   4        2.29        3.30      0.60 o 
  -2  -9   4        2.45        2.91      0.40 o 
  -1  -9   4        1.44        1.59      0.35 o 
   0  -9   4        0.93        0.94      0.33 o 
   1  -9   4        2.50        3.02      0.46 o 
   2  -9   4        1.09        2.19      0.37 o 
   3  -9   4        1.73        1.28      0.36 o 
   4  -9   4       10.43        9.39      0.59 o 
   5  -9   4        0.56        0.19      0.38 o 
   6  -9   4       15.80       20.83      1.66 o 
  -4  -8   4        0.64        0.72      0.40 o 
  -3  -8   4        0.17        0.41      0.38 o 
  -2  -8   4        0.21       -0.06      0.27 o 
  -1  -8   4      163.34      158.69      4.74 o 
   0  -8   4      294.57      308.45      4.39 o 
   1  -8   4        3.37        2.37      0.33 o 
   2  -8   4        6.69        7.37      0.45 o 
   3  -8   4        1.07        0.76      0.31 o 
   4  -8   4        6.52        6.16      0.48 o 
   5  -8   4       96.15       96.01      1.86 o 
   6  -8   4       53.07       54.83      1.69 o 
   7  -8   4        0.17       -0.65      0.65 o 
  -5  -7   4        2.27        1.99      0.45 o 
  -4  -7   4        2.40        3.28      0.49 o 
  -3  -7   4        0.00        0.03      0.34 o 
  -2  -7   4        7.45        7.18      0.47 o 
  -1  -7   4       38.79       38.41      0.87 o 
   0  -7   4        0.43        0.88      0.27 o 
   1  -7   4        1.93        1.94      0.21 o 
   2  -7   4        0.04       -0.18      0.18 o 
   3  -7   4       17.86       16.73      0.52 o 
   4  -7   4        1.76        2.19      0.69 o 
   5  -7   4        0.32        0.87      0.29 o 
   6  -7   4       17.50       17.91      0.75 o 
   7  -7   4        0.29       -0.09      0.40 o 
  -4  -6   4        0.43        0.27      0.31 o 
  -3  -6   4        4.65        3.86      0.47 o 
  -2  -6   4        8.66        8.58      0.40 o 
  -1  -6   4       10.17       11.60      0.37 o 
   0  -6   4        1.37        1.63      0.14 o 
   1  -6   4        0.05        0.32      0.14 o 
   2  -6   4      131.81      136.66      1.54 o 
   3  -6   4        8.78       10.70      0.34 o 
   4  -6   4      114.05      111.99      1.39 o 
   5  -6   4       18.58       18.70      0.50 o 
   6  -6   4        0.28        0.18      0.29 o 
   7  -6   4        0.09        0.07      0.46 o 
   8  -6   4        9.62        8.09      0.72 o 
  -5  -5   4        3.76        4.22      0.50 o 
  -4  -5   4       53.68       45.18      1.02 o 
  -3  -5   4       56.70       56.02      1.29 o 
  -2  -5   4      120.67      121.21      1.65 o 
  -1  -5   4       32.07       34.33      0.60 o 
   0  -5   4      152.19      148.41      1.63 o 
   1  -5   4       68.27       76.62      0.84 o 
   2  -5   4      102.75      101.41      1.19 o 
   3  -5   4      131.81      127.93      1.48 o 
   4  -5   4       52.06       48.65      0.75 o 
   5  -5   4        3.37        2.73      0.29 o 
   6  -5   4        0.10       -0.46      0.47 o 
   7  -5   4        7.43        5.80      0.57 o 
   8  -5   4        0.17       -0.33      0.42 o 
  -6  -4   4        2.07        4.51      0.57 o 
  -5  -4   4      212.68      174.80      4.07 o 
  -4  -4   4       45.55       40.49      0.75 o 
  -3  -4   4       85.81       80.42      1.19 o 
  -2  -4   4      187.90      191.47      2.74 o 
  -1  -4   4       43.60       50.32      0.88 o 
   0  -4   4       58.59       61.97      0.67 o 
   1  -4   4      246.88      261.91      2.32 o 
   2  -4   4      239.16      231.90      2.41 o 
   3  -4   4       63.61       69.78      0.98 o 
   4  -4   4       18.70       17.34      0.42 o 
   5  -4   4        6.57        7.28      0.41 o 
   6  -4   4        5.87        5.81      0.49 o 
   7  -4   4       10.58        8.34      0.63 o 
   8  -4   4        1.82        1.08      0.46 o 
  -6  -3   4        6.06        5.92      0.63 o 
  -5  -3   4       11.23        7.41      0.36 o 
  -4  -3   4       59.47       61.30      0.99 o 
  -3  -3   4       19.29       18.49      0.43 o 
  -2  -3   4        4.79        6.49      0.23 o 
  -1  -3   4       10.35       12.85      0.32 o 
   0  -3   4       89.45       93.79      1.00 o 
   1  -3   4     1215.57     1275.01     10.59 o 
   2  -3   4      712.72      694.52      5.79 o 
   3  -3   4       23.05       22.55      0.39 o 
   4  -3   4        3.38        3.97      0.19 o 
   5  -3   4        4.08        3.92      0.24 o 
   6  -3   4       97.11       82.98      1.59 o 
   7  -3   4       10.02        8.62      0.62 o 
   8  -3   4        0.83       -0.04      0.40 o 
  -8  -2   4        0.41        0.33      0.44 o 
  -6  -2   4       41.39       40.85      1.51 o 
  -5  -2   4        0.01        0.14      0.14 o 
  -4  -2   4        0.26        0.93      0.17 o 
  -3  -2   4      386.12      450.13      4.91 o 
  -2  -2   4       98.66       91.74      1.37 o 
  -1  -2   4       90.59      100.16      1.24 o 
   0  -2   4      299.38      333.26      2.85 o 
   1  -2   4       71.96       66.67      0.67 o 
   2  -2   4        4.15        4.81      0.19 o 
   3  -2   4      165.45      165.54      1.63 o 
   4  -2   4       18.68       15.44      0.34 o 
   5  -2   4       28.92       32.44      0.55 o 
   6  -2   4        1.39        0.81      0.46 o 
   7  -2   4        0.13        0.09      0.45 o 
   8  -2   4        2.80        3.17      0.69 o 
  -9  -1   4        9.80       12.74      1.06 o 
  -8  -1   4        0.44        0.01      0.45 o 
  -7  -1   4       11.84       13.02      0.66 o 
  -6  -1   4       13.84       10.49      0.47 o 
  -5  -1   4      122.26      116.13      1.34 o 
  -4  -1   4      168.20      183.07      1.75 o 
  -3  -1   4       29.65       35.38      0.86 o 
  -2  -1   4        6.46        5.59      0.20 o 
  -1  -1   4      117.15      111.32      1.35 o 
   0  -1   4      395.80      380.14      3.25 o 
   1  -1   4       23.37       20.83      0.30 o 
   2  -1   4       11.01       12.64      0.26 o 
   3  -1   4        0.01       -0.07      0.07 o 
   4  -1   4       17.87       21.72      0.39 o 
   5  -1   4        0.07       -0.10      0.12 o 
   6  -1   4        5.38        4.59      0.44 o 
   7  -1   4        6.67        6.18      0.68 o 
   8  -1   4       13.87       16.66      1.14 o 
  -9   0   4        0.03       -0.18      0.51 o 
  -8   0   4        4.32        5.25      0.69 o 
  -7   0   4       30.00       31.60      1.52 o 
  -6   0   4       46.42       42.94      0.56 o 
  -5   0   4       70.62       68.45      0.87 o 
  -4   0   4      339.79      361.92      3.65 o 
  -3   0   4       14.99       11.33      0.29 o 
  -2   0   4      124.01      132.56      1.59 o 
  -1   0   4     1455.66     1340.95     14.58 o 
   0   0   4      434.85      430.07      3.96 o 
   1   0   4      508.01      515.36      5.65 o 
   2   0   4     1167.88     1222.27     10.86 o 
   3   0   4       19.61       18.08      0.30 o 
   4   0   4       31.95       30.96      0.45 o 
   5   0   4       79.88       74.76      1.13 o 
   6   0   4        7.76        6.25      0.48 o 
   7   0   4        9.73       10.15      0.83 o 
   8   0   4        2.90        4.21      0.66 o 
  -9   1   4        0.05        0.54      0.55 o 
  -8   1   4        0.31       -0.06      0.45 o 
  -7   1   4        9.14        8.39      0.56 o 
  -6   1   4       27.09       26.11      0.54 o 
  -5   1   4      287.89      290.77      2.52 o 
  -4   1   4      121.95      125.93      1.28 o 
  -3   1   4      339.80      364.25      3.66 o 
  -2   1   4       20.95       31.81      0.51 o 
  -1   1   4      447.36      432.01      4.78 o 
   0   1   4       51.90       46.51      0.62 o 
   1   1   4      671.91      676.33      6.11 o 
   2   1   4        0.42        0.70      0.08 o 
   3   1   4        1.22        2.00      0.15 o 
   4   1   4        2.33        3.32      0.21 o 
   5   1   4      160.30      160.27      2.90 o 
   6   1   4        0.05        0.16      0.34 o 
   7   1   4        1.06        1.28      0.48 o 
  -9   2   4        0.12        0.51      0.58 o 
  -8   2   4        1.64        0.74      0.51 o 
  -7   2   4      137.18      139.72      2.48 o 
  -6   2   4       56.39       57.49      0.85 o 
  -5   2   4       77.43       84.23      1.07 o 
  -4   2   4        0.25        0.59      0.13 o 
  -3   2   4       46.14       53.01      0.70 o 
  -2   2   4      114.13      108.83      1.29 o 
  -1   2   4       72.41       69.60      0.67 o 
   0   2   4      175.95      179.14      1.58 o 
   1   2   4      270.15      299.49      3.40 o 
   2   2   4        3.47        5.63      0.19 o 
   3   2   4       37.75       40.06      0.56 o 
   4   2   4      104.93      100.00      1.20 o 
   5   2   4       68.87       65.70      1.43 o 
   6   2   4       25.75       24.79      1.02 o 
   7   2   4        5.02        6.12      0.62 o 
  -9   3   4        0.32       -0.04      0.60 o 
  -8   3   4       47.63       47.94      1.94 o 
  -7   3   4       51.29       52.72      1.19 o 
  -6   3   4        0.18       -0.14      0.18 o 
  -5   3   4       10.42       11.46      0.35 o 
  -4   3   4        1.86        2.10      0.19 o 
  -3   3   4      180.27      182.52      3.19 o 
  -2   3   4      529.53      555.90      5.05 o 
  -1   3   4      188.43      202.34      1.73 o 
   0   3   4        3.95        7.45      0.19 o 
   1   3   4        0.00        0.05      0.07 o 
   2   3   4        0.58        0.72      0.12 o 
   3   3   4       61.39       57.35      1.26 o 
   4   3   4      253.63      256.45      4.17 o 
   5   3   4       28.99       29.17      0.96 o 
   6   3   4       31.69       37.71      1.26 o 
  -9   4   4       50.25       56.42      2.26 o 
  -8   4   4       60.33       58.29      2.20 o 
  -7   4   4       13.73       13.47      0.51 o 
  -6   4   4        0.60       -0.17      0.21 o 
  -5   4   4       15.67       17.47      0.43 o 
  -4   4   4        2.21        3.66      0.22 o 
  -3   4   4      466.31      465.71      6.59 o 
  -2   4   4      377.66      357.27      3.63 o 
  -1   4   4        9.81       10.21      0.22 o 
   0   4   4       38.52       41.84      0.55 o 
   1   4   4       36.02       34.19      0.43 o 
   2   4   4       22.52       23.70      0.55 o 
   3   4   4      142.60      147.75      2.49 o 
   4   4   4        0.00        0.06      0.20 o 
   6   4   4        0.06       -0.01      0.31 o 
  -9   5   4       14.71       13.24      0.95 o 
  -8   5   4        1.04        1.42      0.49 o 
  -7   5   4       26.68       27.64      0.74 o 
  -6   5   4        0.65        0.24      0.17 o 
  -5   5   4        0.50        0.63      0.15 o 
  -4   5   4        0.03        0.22      0.13 o 
  -3   5   4       64.57       61.83      1.03 o 
  -2   5   4        3.60        4.15      0.25 o 
  -1   5   4        0.60        1.10      0.14 o 
   0   5   4       10.67        7.94      0.23 o 
   1   5   4        6.72        7.12      0.20 o 
   2   5   4       45.38       47.35      2.02 o 
   3   5   4       41.30       44.02      1.55 o 
  -9   6   4       16.71       17.63      1.40 o 
  -8   6   4        4.00        4.47      0.62 o 
  -7   6   4        6.79        7.16      0.45 o 
  -6   6   4        4.88        6.02      0.34 o 
  -5   6   4        0.60        0.05      0.15 o 
  -4   6   4      440.19      427.31      5.00 o 
  -3   6   4      294.08      285.38      5.00 o 
  -2   6   4        3.21        3.19      0.20 o 
  -1   6   4        9.84       10.55      0.31 o 
   0   6   4       72.10       71.23      0.91 o 
   1   6   4        1.93        1.27      0.16 o 
   2   6   4      188.16      180.93      3.00 o 
  -8   7   4        1.67        1.02      0.80 o 
  -7   7   4        1.02        0.68      0.40 o 
  -6   7   4       21.56       22.56      0.69 o 
  -5   7   4        5.94        5.55      0.45 o 
  -4   7   4        1.46        3.50      0.41 o 
  -3   7   4       27.99       28.21      0.78 o 
  -2   7   4       10.41       11.98      0.41 o 
  -1   7   4        6.88        7.79      0.36 o 
   0   7   4       19.49       17.74      0.48 o 
   1   7   4       14.00       15.19      0.50 o 
   2   7   4       18.53       21.76      0.61 o 
  -7   8   4        0.12       -0.05      0.41 o 
  -6   8   4        1.69        2.18      0.46 o 
  -5   8   4       16.02       14.44      0.74 o 
  -4   8   4        0.00        0.05      0.32 o 
  -3   8   4        0.03        0.28      0.33 o 
  -2   8   4       14.68       12.64      0.57 o 
  -1   8   4       34.92       30.36      0.80 o 
   0   8   4       13.84       12.46      0.52 o 
   1   8   4        2.84        3.03      0.35 o 
   2   8   4        0.09       -0.05      0.25 o 
  -7   9   4        3.90        4.33      1.02 o 
  -6   9   4        0.97        0.38      0.49 o 
  -5   9   4        0.54        0.48      0.42 o 
  -4   9   4        2.52        1.90      0.41 o 
  -3   9   4        0.56        0.08      0.33 o 
  -2   9   4        0.66        0.53      0.31 o 
  -1   9   4        0.26        0.34      0.31 o 
   0   9   4        0.00       -0.06      0.30 o 
   1   9   4        1.70        2.16      0.39 o 
  -5  10   4        0.00        0.12      0.48 o 
  -4  10   4        5.56        5.44      0.66 o 
  -3  10   4        0.42       -0.12      0.44 o 
  -2  10   4        0.16        0.76      0.45 o 
  -1  10   4        2.52        3.54      0.68 o 
  -1 -10   5        0.17       -0.68      0.68 o 
   0 -10   5       17.47       17.91      0.78 o 
   1 -10   5       26.57       30.29      1.14 o 
   2 -10   5        0.60        0.93      0.40 o 
   3 -10   5        0.05       -0.23      0.37 o 
   4 -10   5        0.97        0.14      0.41 o 
  -3  -9   5        1.54        2.04      0.55 o 
  -2  -9   5        0.05        0.11      0.42 o 
  -1  -9   5       13.07       13.41      0.64 o 
   0  -9   5        9.59        8.59      0.54 o 
   1  -9   5        3.13        4.02      0.42 o 
   2  -9   5        5.04        4.48      0.44 o 
   3  -9   5        3.50        3.19      0.42 o 
   4  -9   5       16.33       15.22      0.81 o 
   5  -9   5        7.91        7.51      0.58 o 
   6  -9   5        7.08        5.52      1.03 o 
  -4  -8   5       13.02       14.70      0.96 o 
  -3  -8   5        7.39        6.80      0.70 o 
  -2  -8   5        8.15        7.28      0.72 o 
  -1  -8   5       48.58       49.92      1.11 o 
   0  -8   5       18.23       17.94      0.82 o 
   1  -8   5        8.30        8.78      0.71 o 
   2  -8   5        0.23        0.21      0.34 o 
   3  -8   5       13.13       11.19      0.60 o 
   4  -8   5        4.89        5.59      0.48 o 
   5  -8   5       16.53       16.52      0.76 o 
   6  -8   5        0.07       -0.26      0.62 o 
  -5  -7   5        2.65        2.99      0.51 o 
  -4  -7   5        3.43        4.16      0.55 o 
  -3  -7   5       11.79       11.25      0.80 o 
  -2  -7   5       10.31       10.36      0.80 o 
  -1  -7   5       68.52       69.05      1.31 o 
   0  -7   5        7.11        7.67      0.59 o 
   1  -7   5        7.94        5.96      0.30 o 
   2  -7   5        5.00        4.81      0.30 o 
   3  -7   5       16.29       16.35      0.43 o 
   4  -7   5        1.92        2.10      0.25 o 
   5  -7   5       31.02       31.59      0.75 o 
   6  -7   5        5.49        6.84      0.82 o 
   7  -7   5        4.39        4.89      0.61 o 
  -4  -6   5       43.38       33.75      1.30 o 
  -3  -6   5        3.61        3.68      0.28 o 
  -2  -6   5       77.87       73.08      2.21 o 
  -1  -6   5      117.78      126.09      3.30 o 
   0  -6   5       18.34       19.29      0.41 o 
   1  -6   5        0.00        0.03      0.10 o 
   2  -6   5        1.80        2.27      0.29 o 
   3  -6   5       48.91       47.69      0.74 o 
   4  -6   5      158.74      157.41      2.06 o 
   5  -6   5       45.33       44.46      0.88 o 
   6  -6   5        0.00       -0.25      0.35 o 
   7  -6   5        0.15       -0.37      0.37 o 
  -5  -5   5        0.00        0.26      0.33 o 
  -4  -5   5        0.96        0.51      0.34 o 
  -3  -5   5       77.35       83.42      1.18 o 
  -2  -5   5      216.56      210.62      4.27 o 
  -1  -5   5       56.71       57.64      0.85 o 
   0  -5   5       12.73       14.86      0.38 o 
   1  -5   5        0.98        0.68      0.12 o 
   2  -5   5        0.86        1.01      0.16 o 
   3  -5   5      214.63      207.73      2.52 o 
   4  -5   5       96.55       96.40      1.39 o 
   5  -5   5        7.05        7.82      0.39 o 
   6  -5   5        3.44        3.46      0.46 o 
   7  -5   5       22.18       22.24      0.99 o 
   8  -5   5       16.28       17.63      0.97 o 
  -6  -4   5        1.73        1.45      0.44 o 
  -5  -4   5        0.40       -0.31      0.37 o 
  -4  -4   5        0.80        0.01      0.23 o 
  -3  -4   5       22.92       23.20      0.53 o 
  -2  -4   5       97.83      103.53      1.47 o 
  -1  -4   5       87.02       80.03      1.29 o 
   0  -4   5        0.04        0.01      0.10 o 
   1  -4   5       65.11       79.37      1.06 o 
   2  -4   5       26.28       23.65      0.41 o 
   3  -4   5        0.82        0.40      0.14 o 
   4  -4   5        4.00        4.76      0.45 o 
   5  -4   5       19.61       17.62      0.47 o 
   6  -4   5        0.02        0.26      0.40 o 
   7  -4   5        0.42        0.16      0.47 o 
   8  -4   5        0.01        0.56      0.58 o 
  -6  -3   5        0.01       -0.16      0.39 o 
  -5  -3   5       14.05       11.49      0.47 o 
  -4  -3   5       24.70       22.97      0.55 o 
  -3  -3   5       12.95       12.68      0.49 o 
  -2  -3   5        7.33        7.65      0.26 o 
  -1  -3   5      208.54      203.95      3.04 o 
   0  -3   5      830.44      914.92      9.23 o 
   1  -3   5       35.44       33.51      0.44 o 
   2  -3   5     1215.52     1168.20     10.60 o 
   3  -3   5       77.85       76.27      0.89 o 
   4  -3   5        6.84        6.69      0.29 o 
   5  -3   5        7.38        6.99      0.30 o 
   6  -3   5       75.75       67.90      1.34 o 
   7  -3   5        2.75        2.12      0.43 o 
   8  -3   5       24.21       26.89      1.49 o 
  -8  -2   5        6.68        7.23      0.74 o 
  -6  -2   5      127.83      105.35      2.85 o 
  -5  -2   5        6.55        5.51      0.27 o 
  -4  -2   5       53.12       54.94      0.77 o 
  -3  -2   5       80.21       84.73      1.25 o 
  -2  -2   5       89.82       91.50      1.19 o 
  -1  -2   5        2.97        3.96      0.17 o 
   0  -2   5      613.55      694.96      6.94 o 
   1  -2   5       91.85       95.01      1.00 o 
   2  -2   5       17.91       20.66      0.38 o 
   3  -2   5       41.63       41.53      0.56 o 
   4  -2   5       42.13       37.90      0.59 o 
   5  -2   5       34.78       31.79      0.65 o 
   6  -2   5        3.23        2.10      0.32 o 
   7  -2   5        0.22       -0.03      0.57 o 
   8  -2   5        4.89        5.47      0.79 o 
  -9  -1   5        4.57        6.14      0.83 o 
  -8  -1   5        9.78       11.50      0.93 o 
  -6  -1   5        6.24        5.61      0.36 o 
  -5  -1   5       97.25      100.30      1.08 o 
  -4  -1   5       16.00       15.07      0.45 o 
  -3  -1   5        2.31        2.43      0.16 o 
  -2  -1   5       29.90       35.88      0.65 o 
  -1  -1   5      138.89      153.81      1.83 o 
   0  -1   5      123.28      134.22      1.45 o 
   1  -1   5       29.77       31.96      0.38 o 
   2  -1   5        6.69        8.73      0.25 o 
   3  -1   5       67.88       70.07      0.97 o 
   4  -1   5        5.87        4.58      0.18 o 
   5  -1   5       89.21       76.09      3.15 o 
   6  -1   5        0.13       -0.36      0.36 o 
   7  -1   5        1.24        1.45      0.50 o 
  -9   0   5        0.03        0.67      0.59 o 
  -8   0   5        0.44        0.63      0.50 o 
  -7   0   5        6.07        6.08      0.41 o 
  -6   0   5      133.35      134.77      1.55 o 
  -5   0   5       93.73       91.46      1.13 o 
  -4   0   5       90.92      108.17      1.25 o 
  -3   0   5       85.80       86.93      1.15 o 
  -2   0   5        0.03        0.13      0.10 o 
  -1   0   5      567.53      581.62      6.40 o 
   0   0   5       15.13       18.20      0.35 o 
   1   0   5        0.09       -0.06      0.07 o 
   2   0   5        1.77        1.61      0.13 o 
   3   0   5        0.18        0.25      0.11 o 
   4   0   5       10.90        9.81      0.29 o 
   5   0   5       15.09       14.21      1.86 o 
   6   0   5        2.04        2.53      0.50 o 
   7   0   5        0.28        0.91      0.47 o 
  -9   1   5        0.34       -0.45      0.56 o 
  -8   1   5       10.30       10.31      0.97 o 
  -7   1   5       26.74       25.65      1.07 o 
  -6   1   5       58.05       59.67      0.79 o 
  -5   1   5      229.59      236.42      2.30 o 
  -4   1   5        0.42        0.84      0.14 o 
  -3   1   5      100.77      116.08      1.29 o 
  -2   1   5      542.01      579.25      6.40 o 
  -1   1   5        0.13        0.18      0.09 o 
   0   1   5      276.29      276.29      3.11 o 
   1   1   5       65.14       63.16      0.69 o 
   2   1   5       27.06       27.42      0.36 o 
   3   1   5        6.58        4.59      0.22 o 
   4   1   5       41.65       38.30      0.61 o 
   5   1   5       52.18       56.46      1.35 o 
   6   1   5        2.76        3.07      0.50 o 
   7   1   5       12.82       18.03      1.06 o 
  -9   2   5        0.01        0.01      0.57 o 
  -8   2   5        0.00        0.21      0.53 o 
  -7   2   5        0.21       -0.09      0.74 o 
  -6   2   5        1.49        1.22      0.21 o 
  -5   2   5       87.29       84.30      1.29 o 
  -4   2   5        0.05        0.27      0.15 o 
  -3   2   5      162.37      183.40      2.35 o 
  -2   2   5      128.19      118.14      1.48 o 
  -1   2   5      220.54      203.99      3.64 o 
   0   2   5      246.19      234.15      2.21 o 
   1   2   5      143.35      148.32      1.43 o 
   2   2   5       31.13       30.35      0.49 o 
   3   2   5       84.34       87.32      1.05 o 
   4   2   5      181.79      182.35      2.30 o 
   5   2   5        0.31        0.69      0.35 o 
   6   2   5       58.00       62.38      1.90 o 
   7   2   5        4.19        6.28      0.66 o 
  -9   3   5        6.80        5.84      0.90 o 
  -8   3   5       13.58       14.33      1.12 o 
  -7   3   5        2.03        1.98      0.47 o 
  -6   3   5       55.59       61.69      1.05 o 
  -5   3   5        0.18        0.26      0.21 o 
  -4   3   5        1.01        1.08      0.18 o 
  -3   3   5        0.67        1.09      0.16 o 
  -2   3   5      414.98      405.91      4.13 o 
  -1   3   5        0.26        0.62      0.13 o 
   0   3   5      858.86      884.44      9.79 o 
   1   3   5        3.23        1.98      0.14 o 
   2   3   5        0.03       -0.06      0.11 o 
   3   3   5        0.78        0.56      0.15 o 
   4   3   5      110.02      110.04      2.66 o 
   5   3   5        9.67        8.71      0.62 o 
   6   3   5        3.19        4.52      0.53 o 
  -9   4   5        1.54        0.49      0.74 o 
  -8   4   5       16.38       20.65      1.34 o 
  -7   4   5        0.98        1.79      0.33 o 
  -6   4   5       37.16       36.68      0.76 o 
  -5   4   5        1.34        2.48      0.29 o 
  -4   4   5        0.02       -0.17      0.17 o 
  -3   4   5       80.20       71.79      0.94 o 
  -2   4   5        0.21        0.29      0.13 o 
  -1   4   5       24.86       20.61      0.43 o 
   0   4   5       14.91       14.61      0.28 o 
   1   4   5        2.27        2.31      0.15 o 
   2   4   5        1.25        1.71      0.17 o 
   3   4   5        3.13        3.55      0.54 o 
   4   4   5        0.25        0.50      0.24 o 
   5   4   5        0.06        0.35      0.29 o 
   6   4   5        0.08        0.17      0.31 o 
  -9   5   5        0.25        0.29      0.53 o 
  -8   5   5        1.05        0.42      0.48 o 
  -7   5   5        6.16        6.66      0.43 o 
  -6   5   5        0.00        0.02      0.21 o 
  -5   5   5       10.08        9.37      0.52 o 
  -4   5   5        7.87        8.01      0.39 o 
  -3   5   5        3.45        3.34      0.23 o 
  -2   5   5        2.43        2.67      0.15 o 
  -1   5   5        0.17        0.08      0.13 o 
   0   5   5       12.22       12.37      0.29 o 
   1   5   5       20.39       17.37      0.33 o 
   2   5   5      136.50      135.13      2.45 o 
   3   5   5       52.99       51.60      1.78 o 
  -8   6   5        6.05        3.92      0.64 o 
  -7   6   5        7.59        7.05      0.46 o 
  -6   6   5        4.49        6.02      0.34 o 
  -5   6   5        8.34        9.18      0.46 o 
  -4   6   5      209.28      201.30      2.57 o 
  -3   6   5       26.06       21.31      0.54 o 
  -2   6   5        0.37        0.36      0.17 o 
  -1   6   5        0.30        0.09      0.17 o 
   0   6   5        7.19        4.52      0.35 o 
   1   6   5       50.84       50.62      1.05 o 
   2   6   5        9.91       11.84      0.40 o 
  -8   7   5        4.30        3.34      0.94 o 
  -7   7   5        0.29       -0.01      0.37 o 
  -6   7   5        3.57        3.17      0.37 o 
  -5   7   5       56.45       59.52      1.33 o 
  -4   7   5       17.59       18.04      0.70 o 
  -3   7   5        3.17        2.56      0.34 o 
  -2   7   5        0.55       -0.10      0.24 o 
  -1   7   5        1.61        1.24      0.27 o 
   0   7   5        0.73        0.92      0.22 o 
   1   7   5       11.80       10.91      0.54 o 
   2   7   5        2.40        1.94      0.28 o 
  -7   8   5        3.54        3.61      0.52 o 
  -6   8   5        0.89        1.12      0.63 o 
  -5   8   5       66.63       62.09      1.43 o 
  -4   8   5       33.43       30.84      0.93 o 
  -3   8   5        1.82        1.45      0.49 o 
  -2   8   5        0.23        0.14      0.28 o 
  -1   8   5        1.99        2.12      0.32 o 
   0   8   5        0.30        0.03      0.26 o 
   1   8   5       64.85       61.88      1.36 o 
   2   8   5        6.86        7.31      0.46 o 
  -6   9   5        3.27        3.99      0.83 o 
  -5   9   5        6.03        4.89      0.55 o 
  -4   9   5        2.08        2.44      0.44 o 
  -3   9   5        0.19       -0.32      0.32 o 
  -2   9   5        6.42        5.75      0.45 o 
  -1   9   5        2.87        1.18      0.34 o 
   0   9   5       29.23       32.96      0.90 o 
  -4  10   5        2.84        4.04      0.88 o 
  -3  10   5        1.13        0.77      0.49 o 
   0 -10   6        0.84        0.56      0.60 o 
   1 -10   6       24.44       27.08      1.21 o 
   2 -10   6        0.67        0.47      0.41 o 
   3 -10   6        4.00        4.75      0.96 o 
   4 -10   6        0.00       -0.34      0.50 o 
  -2  -9   6        3.73        4.08      0.67 o 
  -1  -9   6       19.01       19.56      1.06 o 
   0  -9   6       32.23       33.79      1.23 o 
   1  -9   6        6.01        8.19      0.89 o 
   2  -9   6       27.39       27.91      0.90 o 
   3  -9   6        0.25       -0.15      0.38 o 
   4  -9   6        0.04        0.35      0.47 o 
   5  -9   6        0.75        0.13      0.46 o 
  -4  -8   6        0.71        0.82      0.50 o 
  -3  -8   6        0.31       -0.19      0.41 o 
  -2  -8   6        1.14        1.15      0.47 o 
  -1  -8   6        4.01        3.03      0.46 o 
   0  -8   6        7.69        9.21      0.66 o 
   1  -8   6        0.18       -0.15      0.31 o 
   2  -8   6        2.63        2.41      0.43 o 
   3  -8   6       12.95       11.29      0.75 o 
   4  -8   6        3.90        3.69      0.55 o 
   5  -8   6        5.39        5.46      0.61 o 
   6  -8   6        0.51        0.57      0.65 o 
  -5  -7   6        0.30        0.26      0.46 o 
  -4  -7   6        3.37        4.04      0.59 o 
  -3  -7   6        0.75        0.63      0.42 o 
  -2  -7   6        3.55        3.39      0.59 o 
  -1  -7   6      123.04      123.69      3.03 o 
   0  -7   6       37.14       35.70      1.11 o 
   1  -7   6       18.56       18.44      0.80 o 
   2  -7   6        1.08        1.44      0.18 o 
   3  -7   6       15.55       18.55      0.51 o 
   4  -7   6       44.33       45.02      0.88 o 
   5  -7   6       55.26       57.65      1.44 o 
   6  -7   6        0.32       -0.02      0.40 o 
   7  -7   6        2.46        3.21      0.56 o 
  -5  -6   6        0.23        0.19      0.39 o 
  -4  -6   6       35.48       30.39      1.28 o 
  -3  -6   6        6.61        6.23      0.37 o 
  -2  -6   6      358.55      352.87     13.74 o 
  -1  -6   6      131.48      134.40      3.16 o 
   0  -6   6        0.72        0.15      0.12 o 
   1  -6   6       13.25       13.68      0.37 o 
   2  -6   6        1.74        1.09      0.18 o 
   3  -6   6       13.07       12.93      0.44 o 
   4  -6   6      324.47      319.20      3.80 o 
   5  -6   6        0.12       -0.23      0.23 o 
   6  -6   6        5.21        5.29      0.56 o 
   7  -6   6        0.43        0.00      1.04 o 
  -5  -5   6        0.74        1.65      0.41 o 
  -4  -5   6       87.64       86.38      2.20 o 
  -3  -5   6        2.42        2.52      0.43 o 
  -2  -5   6      184.18      185.12      9.02 o 
  -1  -5   6       53.65       51.95      0.83 o 
   0  -5   6        2.40        2.43      0.20 o 
   1  -5   6       71.97       74.17      1.28 o 
   2  -5   6      307.55      307.35      3.56 o 
   3  -5   6       74.96       67.23      1.05 o 
   4  -5   6      114.92      109.74      1.55 o 
   5  -5   6        0.57        0.32      0.23 o 
   6  -5   6        0.09       -0.15      0.34 o 
   7  -5   6        0.03       -0.35      0.35 o 
  -6  -4   6        2.27        1.99      0.49 o 
  -5  -4   6       36.94       29.51      1.18 o 
  -4  -4   6       23.26       22.81      0.71 o 
  -3  -4   6        1.79        3.34      0.41 o 
  -2  -4   6      154.28      149.47      2.86 o 
  -1  -4   6       65.98       67.83      1.74 o 
   0  -4   6        5.78        6.82      0.27 o 
   1  -4   6       49.57       52.93      0.76 o 
   2  -4   6       49.55       47.01      0.73 o 
   3  -4   6      180.69      163.28      2.09 o 
   4  -4   6       14.41       13.77      0.71 o 
   5  -4   6        0.16        0.27      0.24 o 
   6  -4   6       30.17       28.85      1.00 o 
   7  -4   6        6.61        6.60      0.83 o 
  -6  -3   6       75.18       65.04      2.04 o 
  -5  -3   6        0.73        0.51      0.36 o 
  -4  -3   6      220.54      230.52      3.09 o 
  -3  -3   6      196.16      185.68      2.53 o 
  -2  -3   6       73.35       85.72      1.31 o 
  -1  -3   6       24.51       22.32      0.51 o 
   0  -3   6      155.07      189.92      2.68 o 
   1  -3   6       52.88       55.89      0.77 o 
   2  -3   6       75.51       66.33      0.89 o 
   3  -3   6       25.91       24.01      0.48 o 
   4  -3   6        0.36       -0.15      0.17 o 
   5  -3   6       15.06       14.70      0.66 o 
   6  -3   6       24.08       22.85      0.86 o 
   7  -3   6       16.84       16.55      1.14 o 
  -6  -2   6       41.07       39.60      1.50 o 
  -5  -2   6       20.30       19.86      0.50 o 
  -4  -2   6       38.18       34.82      0.70 o 
  -3  -2   6       47.11       48.37      0.85 o 
  -2  -2   6      129.33      123.39      2.09 o 
  -1  -2   6      148.16      145.17      2.40 o 
   0  -2   6       22.88       29.57      0.46 o 
   1  -2   6        0.07       -0.05      0.09 o 
   2  -2   6       13.92       15.80      0.35 o 
   3  -2   6       78.36       77.80      0.90 o 
   4  -2   6        3.42        2.99      0.19 o 
   5  -2   6       19.86       17.11      0.73 o 
   6  -2   6        0.01       -0.09      0.39 o 
   7  -2   6        0.90        1.05      0.52 o 
  -9  -1   6        6.45        7.11      0.90 o 
  -8  -1   6        0.15        1.10      0.53 o 
  -6  -1   6       92.58       85.98      1.79 o 
  -5  -1   6        1.61        1.51      0.17 o 
  -4  -1   6        4.46        5.06      0.24 o 
  -3  -1   6        6.53        6.33      0.27 o 
  -2  -1   6        0.06        1.10      0.25 o 
  -1  -1   6     1646.65     1775.71     22.63 o 
   0  -1   6       53.85       52.30      0.75 o 
   1  -1   6       39.71       35.65      0.51 o 
   2  -1   6       15.68       15.95      0.35 o 
   3  -1   6       16.91       19.85      0.54 o 
   4  -1   6       23.16       27.39      0.43 o 
   5  -1   6      210.13      187.14      2.77 o 
   6  -1   6       15.12       15.44      0.96 o 
   7  -1   6        0.24        0.12      0.44 o 
  -9   0   6       14.25       15.33      1.18 o 
  -8   0   6        0.00       -0.45      0.45 o 
  -7   0   6       77.47       73.16      2.67 o 
  -6   0   6       10.21       10.76      0.37 o 
  -5   0   6      139.81      140.82      1.62 o 
  -4   0   6       65.87       67.67      0.99 o 
  -3   0   6       43.09       50.96      0.79 o 
  -2   0   6        5.54        5.91      0.26 o 
  -1   0   6      144.82      166.93      2.00 o 
   0   0   6       59.62       55.33      0.92 o 
   1   0   6       95.32       93.31      1.21 o 
   2   0   6      199.67      211.62      2.89 o 
   3   0   6       48.09       45.92      0.64 o 
   4   0   6       31.27       24.46      0.43 o 
   5   0   6       70.87       66.37      1.54 o 
   6   0   6       10.93       10.51      0.81 o 
   7   0   6        0.22        0.27      0.45 o 
  -9   1   6        0.01       -0.18      0.55 o 
  -8   1   6       23.86       21.74      1.28 o 
  -7   1   6       21.07       18.21      1.13 o 
  -6   1   6       67.56       68.72      0.88 o 
  -5   1   6        9.71        9.15      0.42 o 
  -4   1   6       33.62       33.32      0.59 o 
  -3   1   6       51.34       53.78      1.11 o 
  -2   1   6       11.72       14.85      0.44 o 
  -1   1   6      133.47      136.68      1.96 o 
   0   1   6       15.70       19.58      0.46 o 
   1   1   6      358.83      377.87      4.25 o 
   2   1   6       73.52       77.47      1.04 o 
   3   1   6        1.51        2.20      0.16 o 
   4   1   6       48.03       40.48      1.06 o 
   5   1   6        5.07        5.31      0.61 o 
   6   1   6       14.95       12.90      0.88 o 
   7   1   6        2.67        3.82      0.61 o 
  -9   2   6        3.71        4.43      0.80 o 
  -8   2   6        6.11        6.26      0.80 o 
  -7   2   6        3.49        3.84      0.71 o 
  -6   2   6        0.28        0.04      0.19 o 
  -5   2   6       72.13       78.63      1.23 o 
  -4   2   6        0.40        0.38      0.16 o 
  -3   2   6       10.47       13.12      0.38 o 
  -2   2   6      220.46      206.86      2.91 o 
  -1   2   6       11.29       12.23      0.26 o 
   0   2   6      175.91      172.47      2.30 o 
   1   2   6       10.53       11.81      0.25 o 
   2   2   6       18.87       17.65      0.75 o 
   3   2   6        0.08        0.11      0.13 o 
   4   2   6       25.32       27.31      0.84 o 
   5   2   6       27.99       25.76      1.05 o 
   6   2   6        4.64        6.28      0.63 o 
  -9   3   6        0.17       -0.49      0.60 o 
  -8   3   6        2.75        2.75      0.69 o 
  -7   3   6        0.12       -0.12      0.26 o 
  -6   3   6      201.31      198.73      3.43 o 
  -5   3   6        4.43        4.30      0.46 o 
  -4   3   6        5.18        4.14      0.42 o 
  -3   3   6       15.92       19.31      0.53 o 
  -2   3   6      135.88      125.31      1.59 o 
  -1   3   6        6.93        6.04      0.24 o 
   0   3   6        5.71        5.68      0.20 o 
   1   3   6        0.60        0.50      0.13 o 
   2   3   6       13.03       11.80      0.32 o 
   3   3   6       68.01       61.49      0.93 o 
   4   3   6       11.42       12.92      0.69 o 
   5   3   6        0.00        0.13      0.34 o 
   6   3   6        7.53        9.60      0.76 o 
  -9   4   6        0.99       -0.07      0.68 o 
  -8   4   6        7.80        8.54      0.94 o 
  -7   4   6        0.19        0.19      0.30 o 
  -6   4   6       43.08       36.97      0.91 o 
  -5   4   6        4.63        4.11      0.34 o 
  -4   4   6        0.28        0.05      0.19 o 
  -3   4   6        4.22        3.47      0.27 o 
  -2   4   6       10.70       10.44      0.34 o 
  -1   4   6       42.34       40.37      0.66 o 
   0   4   6       11.39       12.06      0.38 o 
   1   4   6        6.38        4.68      0.26 o 
   2   4   6        8.37        7.49      0.38 o 
   3   4   6        4.56        5.04      0.42 o 
   4   4   6       10.39       10.46      0.62 o 
   5   4   6       50.71       56.01      1.69 o 
  -9   5   6       20.44       20.63      1.50 o 
  -8   5   6        2.59        2.28      0.70 o 
  -7   5   6        3.54        2.68      0.37 o 
  -6   5   6        0.23        0.46      0.26 o 
  -5   5   6        1.64        2.48      0.33 o 
  -4   5   6      229.01      226.11      3.39 o 
  -3   5   6      478.36      473.91      6.40 o 
  -2   5   6       53.55       49.38      1.47 o 
  -1   5   6      108.28      104.43      1.28 o 
   0   5   6       10.56       11.32      0.32 o 
   1   5   6        1.51        1.91      0.34 o 
   2   5   6        3.30        3.06      0.29 o 
   3   5   6       84.35       83.06      2.09 o 
   4   5   6        0.08       -0.10      0.28 o 
  -8   6   6        1.12        0.72      0.82 o 
  -7   6   6        1.51        0.46      0.38 o 
  -6   6   6        0.62        0.33      0.35 o 
  -5   6   6        0.37        0.26      0.53 o 
  -4   6   6        6.69        5.22      0.43 o 
  -3   6   6        0.04       -0.02      0.26 o 
  -2   6   6       21.05       22.66      0.66 o 
  -1   6   6        1.16        2.35      0.23 o 
   0   6   6       23.92       23.84      0.54 o 
   1   6   6       15.81       16.24      0.59 o 
   2   6   6       16.20       14.36      0.53 o 
   3   6   6        6.89        8.25      0.55 o 
  -8   7   6        4.99        3.41      0.95 o 
  -7   7   6        0.00       -0.32      0.55 o 
  -6   7   6        0.01       -0.25      0.50 o 
  -5   7   6       13.04       12.60      0.67 o 
  -4   7   6       29.47       24.93      0.82 o 
  -3   7   6        0.42        0.58      0.30 o 
  -2   7   6        1.56        1.60      0.33 o 
  -1   7   6       17.12       15.71      0.79 o 
   0   7   6       15.12       10.57      0.48 o 
   1   7   6       73.82       74.50      1.54 o 
   2   7   6       13.58       11.96      0.94 o 
   3   7   6        2.69        2.57      0.42 o 
  -7   8   6        0.11       -0.34      0.51 o 
  -6   8   6        1.72        1.80      0.46 o 
  -5   8   6       56.82       52.95      1.32 o 
  -4   8   6        6.07        5.19      0.48 o 
  -3   8   6       10.29       12.31      0.62 o 
  -2   8   6        0.62        0.75      0.34 o 
  -1   8   6        2.04        2.67      0.40 o 
   0   8   6       22.13       24.47      0.74 o 
   1   8   6        7.15        5.86      0.49 o 
  -6   9   6        5.94        4.15      0.57 o 
  -5   9   6        0.00        0.44      0.43 o 
  -4   9   6        0.22        0.03      0.39 o 
  -3   9   6        0.96        0.57      0.37 o 
  -2   9   6        0.30        0.35      0.33 o 
  -1   9   6        1.71        2.56      0.40 o 
   0   9   6        5.64        7.71      0.85 o 
   0 -10   7        2.70        3.28      0.96 o 
   1 -10   7        0.01        0.28      0.49 o 
   2 -10   7        3.72        3.07      0.62 o 
   3 -10   7        7.66        5.45      0.80 o 
  -2  -9   7        0.02       -0.28      0.45 o 
  -1  -9   7        5.27        6.41      0.84 o 
   0  -9   7       22.49       23.24      1.06 o 
   1  -9   7        0.15       -0.08      0.39 o 
   2  -9   7       17.21       18.15      0.97 o 
   3  -9   7        2.32        2.52      0.51 o 
   4  -9   7        0.77        0.07      0.43 o 
   5  -9   7        2.42        2.70      0.85 o 
  -3  -8   7        2.96        2.77      0.59 o 
  -2  -8   7        0.36        0.30      0.46 o 
  -1  -8   7        4.71        4.30      0.51 o 
   0  -8   7       20.26       22.86      0.97 o 
   1  -8   7       18.02       21.34      0.95 o 
   2  -8   7        7.19        7.53      0.63 o 
   3  -8   7        0.72        0.44      0.39 o 
   4  -8   7        4.89        3.93      0.65 o 
   5  -8   7        5.90        4.48      0.85 o 
   6  -8   7        2.76        2.36      0.79 o 
  -5  -7   7        0.26       -0.22      0.47 o 
  -4  -7   7        4.06        4.71      0.65 o 
  -3  -7   7       18.82       17.64      1.06 o 
  -2  -7   7        2.62        1.39      0.50 o 
  -1  -7   7       29.35       26.96      0.99 o 
   0  -7   7        0.61        0.68      0.35 o 
   1  -7   7       18.16       17.69      0.83 o 
   2  -7   7        0.98        0.83      0.26 o 
   3  -7   7        9.05        8.55      0.49 o 
   4  -7   7        0.87        0.90      0.39 o 
   5  -7   7        3.01        2.54      0.48 o 
   6  -7   7        0.63       -0.27      0.41 o 
  -5  -6   7        0.44        0.23      0.40 o 
  -4  -6   7        0.07        0.49      0.40 o 
  -3  -6   7        0.25        0.07      0.31 o 
  -2  -6   7      141.53      140.65      5.50 o 
  -1  -6   7       35.04       37.75      1.12 o 
   0  -6   7       47.24       41.79      0.89 o 
   1  -6   7        5.05        3.00      0.22 o 
   2  -6   7        0.44        0.62      0.18 o 
   3  -6   7       28.26       26.07      0.62 o 
   4  -6   7        1.51        1.61      0.28 o 
   5  -6   7        8.63       10.26      1.09 o 
   6  -6   7        1.12        1.96      0.47 o 
  -5  -5   7        5.16        4.09      0.52 o 
  -4  -5   7        0.00       -0.11      0.32 o 
  -3  -5   7       29.48       29.18      1.83 o 
  -2  -5   7       98.67      102.14      3.82 o 
  -1  -5   7      134.28      140.76      3.06 o 
   0  -5   7        3.18        3.13      0.27 o 
   1  -5   7       11.89       12.00      0.47 o 
   2  -5   7       57.32       55.06      0.90 o 
   3  -5   7        1.92        3.30      0.28 o 
   4  -5   7       29.37       29.20      0.68 o 
   5  -5   7        7.47        7.89      0.56 o 
   6  -5   7        0.02       -0.35      0.44 o 
   7  -5   7        4.72        3.24      0.74 o 
  -6  -4   7        5.47        5.48      0.64 o 
  -5  -4   7        2.24        1.39      0.43 o 
  -4  -4   7        5.36        4.20      0.47 o 
  -3  -4   7      419.89      427.97      5.55 o 
  -2  -4   7        6.87        7.73      0.84 o 
  -1  -4   7       22.37       24.14      0.98 o 
   0  -4   7        9.55        8.73      0.38 o 
   1  -4   7        0.87        1.32      0.33 o 
   2  -4   7      124.13      123.32      1.68 o 
   3  -4   7     1141.17     1122.72     12.21 o 
   4  -4   7       14.36       15.77      0.49 o 
   5  -4   7        0.05       -0.07      0.47 o 
   6  -4   7       13.43       13.69      1.07 o 
   7  -4   7       13.15       13.71      1.15 o 
  -6  -3   7        0.07       -0.13      0.40 o 
  -5  -3   7       13.91       14.25      0.87 o 
  -4  -3   7       38.42       35.71      0.75 o 
  -3  -3   7      236.01      241.56      4.10 o 
  -2  -3   7       96.38       96.30      1.56 o 
  -1  -3   7       45.61       44.05      0.69 o 
   0  -3   7      120.28      129.97      1.71 o 
   1  -3   7      275.05      282.10      3.02 o 
   2  -3   7      140.13      135.65      1.72 o 
   3  -3   7       38.41       42.28      0.92 o 
   4  -3   7        0.52        0.22      0.18 o 
   5  -3   7        0.02       -0.10      0.28 o 
   6  -3   7        0.06        0.50      0.50 o 
   7  -3   7        2.02        2.74      0.66 o 
  -6  -2   7        8.82        7.96      0.74 o 
  -5  -2   7        3.31        3.70      0.27 o 
  -4  -2   7      397.39      385.68      6.30 o 
  -3  -2   7       52.99       47.34      0.88 o 
  -2  -2   7       11.44       15.58      0.40 o 
  -1  -2   7       60.95       71.07      1.02 o 
   0  -2   7        0.02        0.22      0.12 o 
   1  -2   7       66.96       67.25      0.86 o 
   2  -2   7       55.05       47.67      0.99 o 
   3  -2   7        0.00        0.33      0.20 o 
   4  -2   7        1.00        0.59      0.18 o 
   5  -2   7       56.45       50.92      1.06 o 
   6  -2   7        0.15        1.41      0.50 o 
   7  -2   7        9.38       10.01      0.98 o 
  -8  -1   7        0.00       -0.09      0.47 o 
  -6  -1   7       43.71       44.04      1.17 o 
  -5  -1   7      257.50      269.31      3.25 o 
  -4  -1   7      167.92      165.13      2.07 o 
  -3  -1   7        4.76        5.40      0.25 o 
  -2  -1   7       60.80       63.81      1.07 o 
  -1  -1   7      272.79      302.05      3.54 o 
   0  -1   7      129.18      125.03      1.59 o 
   1  -1   7      122.37      116.15      1.75 o 
   2  -1   7      180.96      175.62      3.52 o 
   3  -1   7       18.29       17.83      1.16 o 
   4  -1   7        1.77        1.35      0.22 o 
   5  -1   7        0.44        0.45      0.34 o 
   6  -1   7        0.71        1.73      0.51 o 
   7  -1   7       26.27       29.65      1.46 o 
  -9   0   7        3.94        3.91      0.74 o 
  -8   0   7        4.35        2.80      0.66 o 
  -7   0   7       49.80       48.76      1.82 o 
  -6   0   7       13.80       12.74      0.47 o 
  -5   0   7        7.00        5.90      0.31 o 
  -4   0   7        4.45        4.53      0.30 o 
  -3   0   7       31.91       25.58      0.62 o 
  -2   0   7      658.12      704.64      9.09 o 
  -1   0   7        3.02        2.97      0.20 o 
   0   0   7       17.91       19.23      0.48 o 
   1   0   7        2.75        2.47      0.20 o 
   2   0   7       36.07       36.16      0.75 o 
   3   0   7       19.81       19.16      0.46 o 
   4   0   7        1.28        2.67      0.37 o 
   5   0   7       31.16       33.97      1.34 o 
   6   0   7       36.91       35.92      1.48 o 
  -9   1   7        0.01       -0.55      0.55 o 
  -8   1   7        1.49        0.68      0.57 o 
  -7   1   7       23.65       24.71      0.85 o 
  -6   1   7       58.24       59.78      0.89 o 
  -5   1   7       22.89       22.29      0.52 o 
  -4   1   7       25.60       26.20      0.53 o 
  -3   1   7        2.06        2.45      0.25 o 
  -2   1   7      288.11      332.25      4.47 o 
  -1   1   7       34.84       33.25      0.60 o 
   0   1   7       30.85       30.82      0.64 o 
   1   1   7        5.61        6.26      0.23 o 
   2   1   7        1.04        1.17      0.15 o 
   3   1   7        3.57        3.56      0.28 o 
   4   1   7      258.01      239.15      4.14 o 
   5   1   7        8.43        8.87      0.74 o 
   6   1   7        4.97        5.23      0.64 o 
  -9   2   7        1.96        1.79      0.73 o 
  -8   2   7       10.07       10.85      1.07 o 
  -7   2   7        6.19        5.67      0.74 o 
  -6   2   7       53.16       51.43      1.07 o 
  -5   2   7        0.46        1.37      0.26 o 
  -4   2   7        1.56        1.41      0.23 o 
  -3   2   7       35.61       41.37      1.10 o 
  -2   2   7       81.35       83.43      1.10 o 
  -1   2   7      154.47      147.86      1.63 o 
   0   2   7      120.56      124.12      1.69 o 
   1   2   7       88.72       93.87      1.25 o 
   2   2   7       17.32       16.10      0.57 o 
   3   2   7       76.76       68.63      1.48 o 
   4   2   7        0.00       -0.19      0.26 o 
   5   2   7        4.16        5.01      0.57 o 
   6   2   7        0.25        0.90      0.45 o 
  -9   3   7       17.85       21.90      1.45 o 
  -8   3   7        2.52        3.08      0.72 o 
  -7   3   7        1.13        0.81      0.40 o 
  -6   3   7        0.79        1.28      0.31 o 
  -5   3   7        6.47        7.61      0.41 o 
  -4   3   7        7.43        8.41      0.42 o 
  -3   3   7      142.73      142.34      2.11 o 
  -2   3   7       27.86       23.91      0.50 o 
  -1   3   7       89.12       82.50      1.07 o 
   0   3   7       45.67       45.48      0.62 o 
   1   3   7        0.69        0.40      0.17 o 
   2   3   7        0.54        0.13      0.22 o 
   3   3   7       22.37       20.78      0.71 o 
   4   3   7        3.98        3.39      0.45 o 
   5   3   7        2.25        2.96      0.49 o 
  -9   4   7        0.02       -0.31      0.61 o 
  -8   4   7        1.41        1.00      0.69 o 
  -7   4   7        5.34        3.21      0.41 o 
  -6   4   7        1.08        0.76      0.30 o 
  -5   4   7        0.34        0.75      0.27 o 
  -4   4   7        8.13        7.53      0.37 o 
  -3   4   7       45.27       41.25      0.76 o 
  -2   4   7        3.06        2.56      0.22 o 
  -1   4   7      182.90      176.88      2.19 o 
   0   4   7        3.29        2.22      0.21 o 
   1   4   7       52.06       46.11      1.18 o 
   2   4   7       17.53       17.67      0.59 o 
   3   4   7        0.38        0.78      0.32 o 
   4   4   7        0.00       -0.26      0.31 o 
   5   4   7       32.12       42.29      1.50 o 
  -9   5   7        2.58        3.85      0.88 o 
  -8   5   7        0.87        1.99      0.73 o 
  -7   5   7      102.01       97.33      1.60 o 
  -6   5   7        0.58       -0.01      0.26 o 
  -5   5   7        1.10        1.49      0.26 o 
  -4   5   7        2.27        2.66      0.29 o 
  -3   5   7        0.64        0.46      0.24 o 
  -2   5   7       65.33       62.69      1.18 o 
  -1   5   7       11.67       12.61      0.37 o 
   0   5   7        1.48        1.06      0.21 o 
   1   5   7       18.07       15.60      0.58 o 
   2   5   7        3.14        3.09      0.36 o 
   3   5   7        2.38        2.42      0.41 o 
   4   5   7       13.05       14.53      0.81 o 
  -8   6   7        6.12        6.95      1.09 o 
  -7   6   7        2.40        2.60      0.47 o 
  -6   6   7        5.87        5.56      0.49 o 
  -5   6   7        3.07        2.07      0.37 o 
  -4   6   7        9.31        9.49      0.54 o 
  -3   6   7       33.89       34.74      0.89 o 
  -2   6   7        3.37        3.96      0.35 o 
  -1   6   7        5.32        4.75      0.34 o 
   0   6   7        1.04        1.49      0.26 o 
   1   6   7        9.29       10.21      0.53 o 
   2   6   7        1.69        2.01      0.40 o 
   3   6   7        0.93        1.82      0.41 o 
  -7   7   7        1.90        2.21      0.47 o 
  -6   7   7        3.59        4.06      0.65 o 
  -5   7   7       50.99       47.79      1.20 o 
  -4   7   7       31.93       27.68      0.97 o 
  -3   7   7        7.58        6.40      0.46 o 
  -2   7   7       22.91       20.22      0.69 o 
  -1   7   7        7.13        6.43      0.41 o 
   0   7   7        1.53        0.05      0.32 o 
   1   7   7       16.74       16.61      0.69 o 
   2   7   7       10.48        9.51      0.96 o 
  -7   8   7        0.08       -0.41      0.41 o 
  -6   8   7       12.79       12.96      0.75 o 
  -5   8   7       15.71       15.58      0.78 o 
  -4   8   7        0.06       -0.01      0.35 o 
  -3   8   7       12.72       14.73      0.68 o 
  -2   8   7        0.11       -0.27      0.27 o 
  -1   8   7        2.43        2.69      0.49 o 
   0   8   7        7.33        9.24      0.64 o 
   1   8   7        0.64        1.23      0.54 o 
  -5   9   7        1.33        0.69      0.54 o 
  -4   9   7        6.19        6.72      0.68 o 
  -3   9   7        0.87        1.17      0.47 o 
  -2   9   7        0.60        0.99      0.61 o 
   1 -10   8       15.04       16.09      1.56 o 
   2 -10   8        9.28        6.33      1.08 o 
  -1  -9   8        3.73        3.52      0.81 o 
   0  -9   8        6.12        6.06      0.65 o 
   1  -9   8       18.86       21.06      1.04 o 
   2  -9   8        0.00        0.28      0.41 o 
   3  -9   8        0.10       -0.38      0.38 o 
   4  -9   8        1.82        3.48      0.98 o 
  -3  -8   8        0.07        0.82      0.55 o 
  -2  -8   8        1.63        1.22      0.55 o 
  -1  -8   8        0.90        0.33      0.50 o 
   0  -8   8        1.33        0.83      0.41 o 
   1  -8   8       22.16       21.03      0.98 o 
   2  -8   8       33.24       32.76      1.21 o 
   3  -8   8        0.04       -0.16      0.36 o 
   4  -8   8        8.65        7.69      0.69 o 
   5  -8   8       14.25       15.17      1.36 o 
  -4  -7   8        0.05        0.36      0.45 o 
  -3  -7   8       11.92       12.52      0.94 o 
  -2  -7   8        5.13        4.55      0.67 o 
  -1  -7   8        2.60        1.98      0.53 o 
   0  -7   8       12.15       12.81      0.77 o 
   1  -7   8       63.30       57.75      1.56 o 
   2  -7   8        2.64        3.11      0.46 o 
   3  -7   8        4.12        2.11      0.35 o 
   4  -7   8       12.27        9.44      0.57 o 
   5  -7   8       22.63       23.75      1.28 o 
   6  -7   8        9.29       10.10      1.07 o 
  -5  -6   8       29.24       31.21      1.45 o 
  -4  -6   8        0.12       -0.23      0.38 o 
  -3  -6   8        0.10       -0.35      0.35 o 
  -2  -6   8       19.73       20.04      1.12 o 
  -1  -6   8       60.25       56.54      2.02 o 
   0  -6   8        7.69        8.66      0.44 o 
   1  -6   8       10.37        9.50      0.47 o 
   2  -6   8        0.31       -0.05      0.18 o 
   3  -6   8       43.13       39.50      0.80 o 
   4  -6   8       66.93       65.45      1.14 o 
   5  -6   8        2.86        2.24      0.46 o 
   6  -6   8        0.08        0.08      0.63 o 
  -4  -5   8        4.39        4.32      0.63 o 
  -3  -5   8       11.88        9.36      0.84 o 
  -2  -5   8       61.31       62.72      1.54 o 
  -1  -5   8        0.49        0.62      0.25 o 
   0  -5   8        4.25        6.73      0.38 o 
   1  -5   8        0.17        0.17      0.21 o 
   2  -5   8        7.80        8.34      0.69 o 
   3  -5   8      157.45      158.40      2.08 o 
   4  -5   8        0.72        0.51      0.24 o 
   5  -5   8        0.00       -0.09      0.33 o 
   6  -5   8       26.03       28.23      1.53 o 
  -6  -4   8        2.94        2.83      0.52 o 
  -5  -4   8        3.45        3.58      0.52 o 
  -3  -4   8      927.38      955.74     19.41 o 
  -2  -4   8       25.23       23.62      0.66 o 
  -1  -4   8        4.45        4.73      0.36 o 
   0  -4   8       10.40       14.10      0.59 o 
   1  -4   8       13.51       14.06      0.44 o 
   2  -4   8        8.62        7.60      0.63 o 
   3  -4   8        1.90        3.26      0.28 o 
   4  -4   8        9.68        9.14      0.48 o 
   5  -4   8        0.78        1.55      0.54 o 
   6  -4   8        5.84        5.68      0.82 o 
  -6  -3   8        0.02       -0.02      0.37 o 
  -5  -3   8       69.68       70.09      2.09 o 
  -4  -3   8       44.76       38.75      1.05 o 
  -3  -3   8      127.93      129.27      1.95 o 
  -2  -3   8       13.23       14.25      0.48 o 
  -1  -3   8        5.80        7.45      0.43 o 
   0  -3   8       41.20       40.91      0.73 o 
   1  -3   8        8.58        7.68      0.30 o 
   2  -3   8       10.83        9.08      0.48 o 
   3  -3   8      123.12      122.34      2.29 o 
   4  -3   8        2.88        2.30      0.33 o 
   5  -3   8        0.00       -0.42      0.42 o 
   6  -3   8        0.27       -0.36      0.48 o 
  -6  -2   8        7.17        6.78      0.70 o 
  -4  -2   8      370.14      388.11      5.14 o 
  -3  -2   8       32.17       34.36      0.92 o 
  -2  -2   8       14.21       14.82      0.42 o 
  -1  -2   8       38.09       48.96      1.81 o 
   0  -2   8      111.21      110.77      1.96 o 
   1  -2   8       18.18       17.51      0.44 o 
   2  -2   8      914.08      886.87     10.92 o 
   3  -2   8       36.01       34.33      0.95 o 
   4  -2   8       22.53       23.32      1.16 o 
   5  -2   8        0.02       -0.09      0.41 o 
   6  -2   8       55.01       53.15      2.02 o 
  -8  -1   8        0.13        0.73      0.53 o 
  -6  -1   8        4.46        4.42      0.44 o 
  -5  -1   8        9.53        8.15      0.57 o 
  -4  -1   8       44.35       46.82      1.17 o 
  -3  -1   8       34.23       35.79      0.94 o 
  -2  -1   8       68.81       58.88      1.41 o 
  -1  -1   8       24.15       20.60      0.46 o 
   0  -1   8       61.37       62.96      1.04 o 
   1  -1   8      245.87      215.05      3.67 o 
   2  -1   8      194.19      193.74      4.94 o 
   3  -1   8       11.29       10.38      0.44 o 
   4  -1   8       11.73       11.13      0.65 o 
   5  -1   8        0.00        0.40      0.43 o 
   6  -1   8        2.27        2.77      0.62 o 
  -9   0   8        0.40       -0.15      0.61 o 
  -8   0   8        9.78        7.44      0.87 o 
  -7   0   8        0.00       -0.15      0.32 o 
  -6   0   8        0.37        0.33      0.37 o 
  -5   0   8      155.85      161.50      2.10 o 
  -4   0   8       81.86       82.71      1.58 o 
  -3   0   8       15.43       14.49      0.50 o 
  -2   0   8       68.97       83.08      1.39 o 
  -1   0   8        9.22       11.46      0.42 o 
   0   0   8       37.11       35.18      0.88 o 
   1   0   8        5.60        6.26      0.43 o 
   2   0   8        1.36        0.83      0.19 o 
   3   0   8        0.39        0.07      0.27 o 
   4   0   8       69.20       62.01      1.50 o 
   5   0   8        8.63        7.01      0.70 o 
   6   0   8        7.56        7.47      0.77 o 
  -9   1   8        4.79        4.44      0.84 o 
  -8   1   8       19.09       19.02      1.28 o 
  -7   1   8        2.81        2.09      0.60 o 
  -6   1   8        2.68        2.22      0.26 o 
  -5   1   8       20.24       21.22      0.70 o 
  -4   1   8        0.67        0.17      0.24 o 
  -3   1   8        1.41        0.99      0.40 o 
  -2   1   8      291.01      299.12      4.99 o 
  -1   1   8       17.64       16.57      0.50 o 
   0   1   8       28.29       26.34      0.62 o 
   1   1   8       24.51       22.99      0.44 o 
   2   1   8        0.84        1.06      0.17 o 
   3   1   8       20.77       17.12      1.32 o 
   4   1   8        0.69        0.35      0.31 o 
   5   1   8       26.03       28.11      1.29 o 
   6   1   8       11.97       13.81      1.02 o 
  -9   2   8        5.83        4.79      0.86 o 
  -8   2   8       35.41       39.59      1.82 o 
  -7   2   8       11.09        8.01      0.82 o 
  -6   2   8       51.55       46.19      1.05 o 
  -5   2   8       20.02       16.49      0.59 o 
  -4   2   8        1.26        1.10      0.24 o 
  -3   2   8       95.44       99.67      2.05 o 
  -2   2   8        3.93        4.03      0.21 o 
  -1   2   8       20.39       20.88      0.39 o 
   0   2   8        7.00        6.64      0.23 o 
   1   2   8        1.27        1.26      0.18 o 
   2   2   8       21.28       22.14      0.72 o 
   3   2   8        0.13        0.43      0.29 o 
   4   2   8        2.80        2.90      0.50 o 
   5   2   8        4.03        4.65      0.61 o 
  -9   3   8        0.01        0.41      0.66 o 
  -8   3   8       33.42       34.94      1.72 o 
  -7   3   8        6.96        7.76      0.62 o 
  -6   3   8       56.11       56.89      1.20 o 
  -5   3   8        2.23        1.33      0.29 o 
  -4   3   8        0.02       -0.21      0.21 o 
  -3   3   8      108.63      117.77      1.60 o 
  -2   3   8      219.69      207.32      3.16 o 
  -1   3   8       55.42       55.36      0.66 o 
   0   3   8       20.87       21.64      0.54 o 
   1   3   8        5.79        5.41      0.33 o 
   2   3   8        2.07        1.67      0.30 o 
   3   3   8       51.77       47.72      1.20 o 
   4   3   8        1.30        0.92      0.39 o 
   5   3   8       23.94       29.45      1.30 o 
  -9   4   8        0.40        0.14      0.70 o 
  -8   4   8        5.77        6.63      0.90 o 
  -7   4   8       48.52       52.39      1.22 o 
  -6   4   8        5.03        5.05      0.43 o 
  -5   4   8        7.88        5.93      0.41 o 
  -4   4   8        0.16       -0.21      0.21 o 
  -3   4   8        7.44        6.28      0.35 o 
  -2   4   8      161.33      169.23      3.41 o 
  -1   4   8       77.20       80.18      1.14 o 
   0   4   8        5.57        6.56      0.32 o 
   1   4   8       13.62       13.57      1.40 o 
   2   4   8       11.15       10.06      0.70 o 
   3   4   8        4.97        5.35      0.53 o 
   4   4   8        2.84        3.14      0.49 o 
  -8   5   8        1.71        1.83      0.89 o 
  -7   5   8        0.64        1.00      0.41 o 
  -6   5   8        0.15        0.13      0.33 o 
  -5   5   8        0.07        0.24      0.30 o 
  -4   5   8       19.42       21.88      0.73 o 
  -3   5   8       14.02       16.06      0.61 o 
  -2   5   8       26.71       25.49      0.71 o 
  -1   5   8        9.46        8.64      0.43 o 
   0   5   8       16.54       13.39      0.46 o 
   1   5   8       13.72       10.52      0.55 o 
   2   5   8        4.91        4.66      0.41 o 
   3   5   8        0.27        0.06      0.37 o 
  -8   6   8        0.91       -0.50      0.73 o 
  -7   6   8        2.46        2.02      0.46 o 
  -6   6   8        0.05       -0.35      0.35 o 
  -5   6   8        1.04        0.30      0.35 o 
  -4   6   8        9.31       10.11      0.58 o 
  -3   6   8        6.21        4.27      0.41 o 
  -2   6   8       65.70       63.47      1.26 o 
  -1   6   8        3.02        1.90      0.29 o 
   0   6   8       12.67       12.14      0.63 o 
   1   6   8        1.06        1.64      0.34 o 
   2   6   8        3.48        3.26      0.49 o 
  -7   7   8        0.95        1.11      0.46 o 
  -6   7   8        2.50        1.61      0.45 o 
  -5   7   8       27.30       30.97      0.98 o 
  -4   7   8        5.45        5.46      0.48 o 
  -3   7   8        0.02        0.13      0.32 o 
  -2   7   8        1.80        0.67      0.37 o 
  -1   7   8        0.62        0.12      0.36 o 
   0   7   8        1.15        0.83      0.37 o 
   1   7   8        3.29        5.49      0.51 o 
  -6   8   8        0.15        0.60      0.50 o 
  -5   8   8        2.42        2.64      0.49 o 
  -4   8   8        3.04        1.67      0.43 o 
  -3   8   8        4.87        4.43      0.49 o 
  -2   8   8        3.97        4.43      0.56 o 
  -1   8   8        1.82        3.37      0.52 o 
   0   8   8       25.54       34.08      1.55 o 
  -1  -9   9        2.38        2.42      0.80 o 
   0  -9   9        5.90        6.04      1.17 o 
   1  -9   9        0.03        0.17      0.44 o 
   2  -9   9        3.13        0.94      0.47 o 
   3  -9   9        0.01       -0.44      0.44 o 
  -3  -8   9        0.00       -0.50      0.50 o 
  -2  -8   9       16.36       17.44      1.26 o 
  -1  -8   9       12.75       13.69      1.12 o 
   0  -8   9       13.63       13.41      0.83 o 
   1  -8   9       14.33       13.73      1.42 o 
   2  -8   9        3.26        4.72      0.65 o 
   3  -8   9        3.68        4.73      0.59 o 
   4  -8   9       15.63       17.38      1.33 o 
  -4  -7   9        6.89        9.20      0.95 o 
  -3  -7   9       32.29       34.54      1.62 o 
  -2  -7   9        5.29        6.56      0.78 o 
  -1  -7   9        5.39        4.48      0.69 o 
   0  -7   9       88.18       85.74      2.07 o 
   1  -7   9        7.41        6.50      0.58 o 
   2  -7   9        1.77        1.60      0.42 o 
   3  -7   9       12.31       11.94      0.77 o 
   4  -7   9        8.08        7.02      0.86 o 
  -5  -6   9       11.90       12.20      1.07 o 
  -4  -6   9        0.04       -0.26      0.39 o 
  -3  -6   9        1.57        1.66      0.55 o 
  -2  -6   9        1.12        0.72      0.47 o 
  -1  -6   9        0.09       -0.36      0.39 o 
   0  -6   9        5.44        3.99      0.46 o 
   1  -6   9       34.33       32.25      0.85 o 
   2  -6   9        4.23        4.56      0.31 o 
   3  -6   9       47.20       48.14      0.94 o 
   4  -6   9       50.15       47.26      1.36 o 
   5  -6   9        0.59        0.77      0.60 o 
  -4  -5   9        0.06        0.59      0.29 o 
  -3  -5   9       17.29       13.30      0.96 o 
  -2  -5   9        0.16        0.65      0.45 o 
  -1  -5   9        0.03       -0.17      0.25 o 
   0  -5   9      169.13      152.11      2.36 o 
   1  -5   9        5.98        6.47      0.39 o 
   2  -5   9        0.04       -0.23      0.23 o 
   3  -5   9       22.49       21.47      0.65 o 
   4  -5   9       27.09       31.18      1.03 o 
   5  -5   9       18.42       21.51      1.34 o 
   6  -5   9        1.24        2.42      0.74 o 
  -6  -4   9       22.01       31.86      1.39 o 
  -5  -4   9       10.41       10.36      0.79 o 
  -3  -4   9       37.11       39.48      1.62 o 
  -2  -4   9       12.48       11.69      0.49 o 
  -1  -4   9       22.63       17.98      0.59 o 
   0  -4   9        6.94        5.49      0.42 o 
   1  -4   9       15.07       14.94      0.61 o 
   2  -4   9        0.18       -0.18      0.19 o 
   3  -4   9       19.31       19.50      0.55 o 
   4  -4   9        8.64        9.80      0.93 o 
   5  -4   9       10.08       10.72      1.00 o 
   6  -4   9        1.24        1.87      0.69 o 
  -6  -3   9        1.81        1.99      0.54 o 
  -3  -3   9        0.40        0.18      0.21 o 
  -2  -3   9       42.47       44.28      0.94 o 
  -1  -3   9       40.46       42.09      1.23 o 
   0  -3   9       51.94       44.12      1.21 o 
   1  -3   9        0.25       -0.16      0.19 o 
   2  -3   9      329.09      327.25      4.61 o 
   3  -3   9       26.05       27.01      1.16 o 
   4  -3   9        5.46        5.26      0.69 o 
   5  -3   9        4.08        4.92      0.74 o 
   6  -3   9        3.01        3.27      0.73 o 
  -6  -2   9        2.00        2.15      0.53 o 
  -4  -2   9      751.83      784.49     12.39 o 
  -3  -2   9       90.87       89.59      1.84 o 
  -2  -2   9       40.77       38.83      0.74 o 
  -1  -2   9       47.36       60.95      1.14 o 
   0  -2   9        0.00       -0.10      0.15 o 
   1  -2   9      241.96      235.38      3.30 o 
   2  -2   9      128.17      134.49      3.63 o 
   3  -2   9        0.48        0.44      0.40 o 
   4  -2   9        2.13        1.74      0.52 o 
   5  -2   9        0.83        0.21      0.49 o 
   6  -2   9        6.11        5.48      0.81 o 
  -6  -1   9        2.38        3.64      0.57 o 
  -5  -1   9      310.99      314.96      5.34 o 
  -4  -1   9       18.76       18.66      1.28 o 
  -3  -1   9        1.50        1.72      0.42 o 
  -2  -1   9        1.51        0.99      0.21 o 
  -1  -1   9       75.90       82.00      1.38 o 
   0  -1   9       20.47       20.53      0.56 o 
   1  -1   9       32.32       30.33      0.93 o 
   2  -1   9       64.76       63.94      1.77 o 
   3  -1   9       32.11       28.04      1.24 o 
   4  -1   9        0.42        0.02      0.36 o 
   5  -1   9        7.03        6.77      0.79 o 
   6  -1   9       32.76       37.20      1.71 o 
  -8   0   9        0.11       -0.18      0.55 o 
  -6   0   9        8.52        8.71      0.73 o 
  -5   0   9       52.27       60.36      1.49 o 
  -4   0   9       11.76       12.93      0.63 o 
  -3   0   9       40.67       39.65      1.07 o 
  -2   0   9        1.17        1.69      0.36 o 
  -1   0   9        6.11        7.67      0.42 o 
   0   0   9        5.81        6.07      0.43 o 
   1   0   9      524.10      494.93      7.92 o 
   2   0   9        0.35        0.32      0.20 o 
   3   0   9       14.65       14.73      0.68 o 
   4   0   9        7.16        6.59      0.68 o 
   5   0   9        4.72        3.02      0.61 o 
  -9   1   9        0.26        0.12      0.64 o 
  -8   1   9        2.64        0.23      0.66 o 
  -7   1   9       29.58       30.68      1.50 o 
  -6   1   9        5.94        6.05      0.44 o 
  -5   1   9       67.04       74.08      1.29 o 
  -4   1   9        8.39        8.55      0.56 o 
  -3   1   9        0.09       -0.26      0.26 o 
  -2   1   9       33.32       29.41      0.90 o 
  -1   1   9       83.98       81.13      1.01 o 
   0   1   9      300.75      292.88      4.04 o 
   1   1   9       23.60       22.79      0.46 o 
   2   1   9        0.98        1.23      0.29 o 
   3   1   9        3.96        3.94      0.42 o 
   4   1   9       18.68       19.21      1.04 o 
   5   1   9        8.13        8.57      0.80 o 
  -9   2   9        6.19        5.59      0.92 o 
  -8   2   9        1.84        2.23      0.74 o 
  -7   2   9        2.95        4.26      0.74 o 
  -6   2   9       50.91       52.98      1.17 o 
  -5   2   9        0.52        1.11      0.30 o 
  -4   2   9       10.01        7.40      0.42 o 
  -3   2   9       16.93       14.68      0.53 o 
  -2   2   9        7.73        7.51      0.28 o 
  -1   2   9       75.03       72.52      0.94 o 
   0   2   9        0.11        0.02      0.13 o 
   1   2   9       14.79       12.90      0.57 o 
   2   2   9        0.01       -0.07      0.46 o 
   3   2   9        5.92        3.73      0.42 o 
   4   2   9        0.04       -0.14      0.39 o 
   5   2   9        0.44        0.53      0.47 o 
  -8   3   9        2.77        1.89      0.73 o 
  -7   3   9        0.91        1.12      0.61 o 
  -6   3   9       12.33       10.40      0.58 o 
  -5   3   9        5.42        4.92      0.58 o 
  -4   3   9       10.68       11.26      0.51 o 
  -3   3   9       92.41       95.10      1.38 o 
  -2   3   9       68.81       68.54      1.68 o 
  -1   3   9        2.96        2.71      0.33 o 
   0   3   9       11.06        9.80      0.43 o 
   1   3   9       11.99       12.73      0.49 o 
   2   3   9       54.79       49.64      1.23 o 
   3   3   9       26.79       27.17      0.92 o 
   4   3   9        0.83        1.17      0.45 o 
  -8   4   9        8.29       11.09      1.12 o 
  -7   4   9       23.83       22.15      1.00 o 
  -6   4   9        0.82        0.74      0.33 o 
  -5   4   9        2.82        2.41      0.43 o 
  -4   4   9       41.32       42.80      0.85 o 
  -3   4   9       41.86       39.82      0.94 o 
  -2   4   9       85.09       82.53      1.45 o 
  -1   4   9        0.44        0.30      0.21 o 
   0   4   9        0.55        0.74      0.43 o 
   1   4   9        0.71        0.61      0.35 o 
   2   4   9        3.09        3.75      0.53 o 
   3   4   9        1.78        1.72      0.46 o 
  -8   5   9        9.88        7.23      1.11 o 
  -7   5   9        4.25        4.80      0.53 o 
  -6   5   9        4.65        5.00      0.49 o 
  -5   5   9        0.55        0.47      0.34 o 
  -4   5   9        1.38        1.34      0.46 o 
  -3   5   9       34.59       31.87      0.85 o 
  -2   5   9        2.51        2.94      0.33 o 
  -1   5   9        5.97        5.47      0.48 o 
   0   5   9        5.29        4.79      0.48 o 
   1   5   9        5.51        6.43      0.50 o 
   2   5   9       13.26       12.15      0.83 o 
   3   5   9        0.30        0.43      0.45 o 
  -7   6   9        2.67        1.81      0.47 o 
  -6   6   9        4.41        4.15      0.68 o 
  -5   6   9        2.05        3.42      0.59 o 
  -4   6   9        6.43        5.76      0.48 o 
  -3   6   9        7.87        9.80      0.55 o 
  -2   6   9       37.38       37.61      0.94 o 
  -1   6   9        0.83        1.76      0.40 o 
   0   6   9        0.00       -0.26      0.33 o 
   1   6   9        7.16        9.51      0.63 o 
   2   6   9        0.80        1.09      0.50 o 
  -7   7   9        0.03        0.16      0.45 o 
  -6   7   9        1.39        1.29      0.45 o 
  -5   7   9        0.52        1.00      0.41 o 
  -4   7   9        1.42        1.72      0.41 o 
  -3   7   9       46.21       51.14      1.21 o 
  -2   7   9        0.31        0.60      0.44 o 
  -1   7   9        1.03        0.64      0.55 o 
   0   7   9        0.23        0.50      0.39 o 
  -5   8   9        0.13        0.15      0.52 o 
  -4   8   9        0.28        0.59      0.47 o 
  -3   8   9       12.23       11.01      1.12 o 
  -2   8   9        0.84        2.07      0.70 o 
   0  -9  10        0.37       -0.26      0.66 o 
   1  -9  10        0.90        0.56      0.52 o 
   2  -9  10        0.00       -0.63      0.63 o 
  -2  -8  10        0.50        0.39      0.64 o 
  -1  -8  10        0.35       -0.18      0.55 o 
   0  -8  10        0.85        0.24      0.53 o 
   1  -8  10        3.41        2.67      0.61 o 
   2  -8  10        0.06        0.75      0.42 o 
   3  -8  10        0.74        0.72      0.54 o 
  -4  -7  10        0.13        0.34      0.63 o 
  -3  -7  10        4.70        6.19      0.88 o 
  -2  -7  10        1.72        1.90      0.60 o 
  -1  -7  10        2.33        1.55      0.60 o 
   0  -7  10        0.25       -0.15      0.44 o 
   1  -7  10       27.91       27.02      1.38 o 
   2  -7  10        0.49        0.27      0.37 o 
   3  -7  10        1.55        1.94      0.47 o 
  -5  -6  10       22.49       28.16      1.55 o 
  -4  -6  10       11.52       11.98      1.07 o 
  -3  -6  10       28.08       30.63      1.55 o 
  -2  -6  10       36.24       36.78      1.69 o 
  -1  -6  10        2.38        2.15      0.61 o 
   0  -6  10       42.20       33.53      1.60 o 
   1  -6  10        0.27        0.49      0.28 o 
   2  -6  10        4.72        5.47      0.35 o 
   3  -6  10        3.37        4.99      0.44 o 
   4  -6  10        1.62        1.64      0.64 o 
   5  -6  10        5.43        6.31      0.93 o 
  -5  -5  10       11.18       12.37      1.04 o 
  -4  -5  10        7.38        7.09      0.82 o 
  -3  -5  10        8.35        8.60      0.88 o 
  -2  -5  10       57.51       53.68      2.05 o 
  -1  -5  10       53.82       46.15      2.63 o 
   0  -5  10        6.37        5.05      0.46 o 
   1  -5  10       28.61       28.86      0.79 o 
   2  -5  10       20.97       19.96      0.69 o 
   3  -5  10        4.49        4.69      0.72 o 
   4  -5  10        2.50        2.07      0.63 o 
   5  -5  10        5.21        5.53      0.87 o 
  -4  -4  10        0.82        0.18      0.46 o 
  -3  -4  10        1.26        0.40      0.46 o 
  -2  -4  10        1.25        1.21      0.32 o 
  -1  -4  10        6.65        6.09      0.68 o 
   0  -4  10       12.73        9.08      0.57 o 
   1  -4  10       64.26       57.88      2.01 o 
   2  -4  10        0.08        0.11      0.41 o 
   3  -4  10        2.94        2.69      0.63 o 
   4  -4  10        1.17        1.14      0.56 o 
   5  -4  10       29.53       34.11      1.71 o 
  -3  -3  10       46.93       46.95      1.29 o 
  -2  -3  10        1.38        0.85      0.42 o 
  -1  -3  10       83.98       67.16      1.96 o 
   0  -3  10        2.84        2.57      0.35 o 
   1  -3  10        1.22        0.56      0.31 o 
   2  -3  10       58.48       58.38      2.43 o 
   3  -3  10       52.55       54.56      1.96 o 
   4  -3  10        5.75        7.63      0.82 o 
   5  -3  10        3.13        4.94      0.79 o 
  -4  -2  10        0.01        0.43      0.44 o 
  -3  -2  10        0.18       -0.19      0.23 o 
  -2  -2  10        1.78        1.27      0.29 o 
  -1  -2  10        6.38        6.84      0.38 o 
   0  -2  10        0.01       -0.16      0.16 o 
   1  -2  10        1.92        0.34      0.34 o 
   2  -2  10       10.17        9.51      0.60 o 
   3  -2  10        1.80        1.50      0.50 o 
   4  -2  10       17.27       19.68      1.18 o 
   5  -2  10        6.79       10.04      0.96 o 
  -6  -1  10        0.88        0.49      0.46 o 
  -4  -1  10       12.34       12.66      0.88 o 
  -3  -1  10       21.31       20.24      1.04 o 
  -2  -1  10       16.00       12.00      0.48 o 
  -1  -1  10       72.52       69.18      1.21 o 
   0  -1  10       32.87       31.47      0.95 o 
   1  -1  10      327.37      317.49      5.33 o 
   2  -1  10        6.31        6.93      0.66 o 
   3  -1  10        1.18        0.53      0.35 o 
   4  -1  10        0.00       -0.24      0.42 o 
   5  -1  10       22.54       20.87      1.26 o 
  -8   0  10        0.46        1.09      0.65 o 
  -5   0  10      274.38      287.93      5.01 o 
  -4   0  10        3.95        4.10      0.45 o 
  -3   0  10       50.58       49.45      1.28 o 
  -2   0  10       16.64       15.21      0.63 o 
  -1   0  10       12.79       12.87      0.42 o 
   0   0  10      249.79      246.27      4.23 o 
   1   0  10       36.56       36.67      1.01 o 
   2   0  10       14.90       15.55      0.69 o 
   3   0  10        7.43        7.34      0.55 o 
   4   0  10       13.28       15.11      1.04 o 
   5   0  10        3.02        3.08      0.66 o 
  -8   1  10       37.13       42.97      1.97 o 
  -7   1  10        0.60        0.06      0.58 o 
  -6   1  10       78.42       80.24      2.23 o 
  -5   1  10       33.34       34.56      1.48 o 
  -4   1  10        6.02        3.82      0.45 o 
  -3   1  10       10.28       10.32      0.64 o 
  -2   1  10       68.11       70.93      1.32 o 
  -1   1  10       24.06       21.98      0.71 o 
   0   1  10        1.97        1.99      0.35 o 
   1   1  10       75.43       73.02      1.59 o 
   2   1  10       31.85       32.18      0.99 o 
   3   1  10        1.99        1.78      0.39 o 
   4   1  10        0.09       -0.40      0.40 o 
  -8   2  10       10.00       12.47      1.20 o 
  -7   2  10        1.64        1.52      0.67 o 
  -6   2  10        2.45        5.05      0.46 o 
  -5   2  10       15.96       16.59      0.65 o 
  -4   2  10       27.04       29.27      0.79 o 
  -3   2  10        4.05        3.17      0.34 o 
  -2   2  10       84.39       84.44      0.99 o 
  -1   2  10       76.28       73.29      1.12 o 
   0   2  10       74.90       73.82      1.32 o 
   1   2  10        1.67        1.24      0.32 o 
   2   2  10        3.46        3.65      0.49 o 
   3   2  10       12.89       13.66      0.92 o 
   4   2  10        0.48        0.26      0.45 o 
  -8   3  10        7.19        5.30      0.93 o 
  -7   3  10        0.03       -0.60      0.60 o 
  -6   3  10        3.78        7.58      0.51 o 
  -5   3  10       24.83       28.18      0.83 o 
  -4   3  10        1.75        1.19      0.30 o 
  -3   3  10       13.84       12.84      0.56 o 
  -2   3  10       30.51       26.67      0.71 o 
  -1   3  10       50.31       51.15      1.01 o 
   0   3  10        0.81        0.67      0.27 o 
   1   3  10        2.09        0.96      0.31 o 
   2   3  10        8.71        9.05      0.58 o 
   3   3  10        0.13        0.02      0.42 o 
  -6   4  10        0.36        0.61      0.42 o 
  -5   4  10        0.22        0.33      0.32 o 
  -4   4  10        4.56        3.16      0.38 o 
  -3   4  10       20.91       19.36      0.67 o 
  -2   4  10        0.23       -0.01      0.24 o 
  -1   4  10        2.62        2.86      0.43 o 
   0   4  10       11.31       12.24      0.67 o 
   1   4  10        0.00       -0.10      0.41 o 
   2   4  10        0.03        0.33      0.44 o 
   3   4  10        0.67        0.34      0.45 o 
  -7   5  10        3.08        4.02      0.52 o 
  -6   5  10        0.13       -0.48      0.48 o 
  -5   5  10       16.41       18.36      0.99 o 
  -4   5  10       20.04       23.40      0.80 o 
  -3   5  10        7.24        7.93      0.49 o 
  -2   5  10       27.68       28.17      1.04 o 
  -1   5  10        2.03        2.59      0.44 o 
   0   5  10        3.33        2.43      0.43 o 
   1   5  10        9.01        9.62      0.63 o 
   2   5  10        9.45       11.55      0.89 o 
  -7   6  10        0.49        0.47      0.44 o 
  -6   6  10        0.52        0.16      0.40 o 
  -5   6  10        0.38        0.15      0.38 o 
  -4   6  10        0.97        1.00      0.38 o 
  -3   6  10        2.63        1.97      0.51 o 
  -2   6  10        0.19        0.23      0.41 o 
  -1   6  10        0.30        0.16      0.38 o 
   0   6  10        1.08        0.67      0.40 o 
   1   6  10        0.37        0.07      0.51 o 
  -6   7  10        0.94        0.90      0.48 o 
  -5   7  10        2.23        2.90      0.63 o 
  -4   7  10        3.51        3.52      0.65 o 
  -3   7  10        2.49        2.19      0.60 o 
  -2   7  10        7.68        9.03      0.74 o 
  -1   7  10        0.27        0.58      0.58 o 
  -1  -8  11        0.65        0.55      0.68 o 
   0  -8  11        3.90        3.71      0.84 o 
   1  -8  11        4.04        4.51      0.60 o 
   2  -8  11        0.48       -0.20      0.40 o 
  -3  -7  11        3.59        3.41      0.80 o 
  -2  -7  11        0.64        1.23      0.60 o 
  -1  -7  11        0.00        0.04      0.50 o 
   0  -7  11        0.23        0.40      0.53 o 
   1  -7  11        0.97        0.98      0.42 o 
   2  -7  11        0.50        0.04      0.38 o 
  -4  -6  11       11.66       10.76      1.10 o 
  -3  -6  11        3.72        4.58      0.76 o 
  -2  -6  11        4.10        3.58      0.72 o 
  -1  -6  11        3.73        3.26      0.65 o 
   0  -6  11       18.61       15.26      1.15 o 
   1  -6  11        0.50       -0.21      0.47 o 
   2  -6  11       17.68       19.31      1.30 o 
   3  -6  11        6.55        8.78      0.96 o 
   4  -6  11        0.80        0.45      0.64 o 
  -5  -5  11        0.03       -0.33      0.55 o 
  -4  -5  11       23.49       24.30      1.42 o 
  -3  -5  11       24.45       23.27      1.36 o 
  -2  -5  11       40.33       42.97      1.86 o 
  -1  -5  11        9.39       10.69      0.96 o 
   0  -5  11       21.54       20.17      0.83 o 
   1  -5  11        9.45        8.89      0.62 o 
   2  -5  11        2.29        2.74      0.46 o 
   3  -5  11        7.28        9.19      0.96 o 
   4  -5  11        4.95        5.98      0.87 o 
  -4  -4  11       53.58       54.23      2.12 o 
  -3  -4  11       25.46       27.27      1.42 o 
  -2  -4  11        0.36        0.14      0.45 o 
  -1  -4  11       78.96       68.73      1.63 o 
   0  -4  11        4.31        3.82      0.43 o 
   1  -4  11       20.21       19.58      0.82 o 
   2  -4  11       23.72       25.46      1.36 o 
   3  -4  11        1.18        1.79      0.60 o 
   4  -4  11       36.15       38.72      1.80 o 
   5  -4  11       23.93       30.95      1.69 o 
  -4  -3  11        0.14       -0.42      0.42 o 
  -3  -3  11       15.67       14.51      0.70 o 
  -2  -3  11       68.31       63.88      2.07 o 
  -1  -3  11        2.16        1.57      0.34 o 
   0  -3  11       68.24       63.40      1.52 o 
   1  -3  11        9.22        9.00      0.60 o 
   2  -3  11        6.05        6.01      0.73 o 
   3  -3  11        0.29        0.45      0.51 o 
   4  -3  11       25.54       27.12      1.47 o 
   5  -3  11        2.54        2.58      0.74 o 
  -3  -2  11        2.18        1.17      0.37 o 
  -2  -2  11       35.49       33.63      1.03 o 
  -1  -2  11       37.65       31.32      0.99 o 
   0  -2  11       23.40       20.30      0.79 o 
   1  -2  11        9.98       10.85      0.63 o 
   2  -2  11       14.20       15.30      1.07 o 
   3  -2  11        3.13        2.88      0.62 o 
   4  -2  11       16.01       17.34      1.19 o 
   5  -2  11        1.36        1.60      0.67 o 
  -4  -1  11        0.62        0.44      0.47 o 
  -3  -1  11        3.10        2.51      0.38 o 
  -2  -1  11        6.54        4.28      0.33 o 
  -1  -1  11        0.13        0.45      0.30 o 
   0  -1  11        3.48        3.67      0.70 o 
   1  -1  11       29.58       26.19      1.28 o 
   2  -1  11       14.95       15.65      1.02 o 
   3  -1  11        2.54        3.01      0.62 o 
   4  -1  11        3.80        4.21      0.70 o 
  -8   0  11        1.42        1.63      0.74 o 
  -5   0  11       18.29       20.92      1.03 o 
  -4   0  11       11.51       11.13      0.69 o 
  -3   0  11        1.70        1.99      0.51 o 
  -2   0  11        4.92        5.20      0.45 o 
  -1   0  11       39.59       39.41      1.11 o 
   0   0  11      158.92      158.13      2.95 o 
   1   0  11       14.01       16.94      1.02 o 
   2   0  11        0.13       -0.27      0.30 o 
   3   0  11        0.00        0.04      0.42 o 
   4   0  11        4.71        6.17      0.79 o 
  -8   1  11        0.72        0.96      0.73 o 
  -7   1  11        2.99        2.31      0.73 o 
  -6   1  11        7.10        6.46      0.83 o 
  -5   1  11        0.14       -0.18      0.30 o 
  -4   1  11       43.69       42.79      1.27 o 
  -3   1  11       12.68       12.62      0.71 o 
  -2   1  11        0.88        0.68      0.27 o 
  -1   1  11        3.42        2.49      0.42 o 
   0   1  11       82.41       77.19      1.66 o 
   1   1  11        0.01       -0.27      0.27 o 
   2   1  11        2.38        2.55      0.41 o 
   3   1  11        3.69        4.23      0.67 o 
   4   1  11        0.25        0.23      0.49 o 
  -8   2  11        0.37       -0.14      0.64 o 
  -7   2  11        6.28        6.26      0.86 o 
  -6   2  11       72.90       71.66      1.48 o 
  -5   2  11        1.18        0.34      0.32 o 
  -4   2  11        4.59        4.75      0.42 o 
  -3   2  11       11.87       11.83      0.72 o 
  -2   2  11       24.57       23.96      0.54 o 
  -1   2  11      359.55      363.86      4.95 o 
   0   2  11       48.40       46.17      1.18 o 
   1   2  11        2.50        2.82      0.40 o 
   2   2  11        2.94        3.19      0.45 o 
   3   2  11       29.65       31.35      1.44 o 
  -6   3  11        0.51        0.27      0.54 o 
  -5   3  11        0.02        0.04      0.39 o 
  -4   3  11        0.93        0.53      0.31 o 
  -3   3  11       33.61       33.29      0.87 o 
  -2   3  11        2.38       -0.16      0.45 o 
  -1   3  11        1.53        1.00      0.42 o 
   0   3  11       11.01       10.51      0.68 o 
   1   3  11        8.96        9.54      1.65 o 
   2   3  11        4.22        5.19      0.71 o 
   3   3  11        1.21        1.01      0.53 o 
  -6   4  11        8.72        7.49      0.57 o 
  -5   4  11        3.24        2.46      0.43 o 
  -4   4  11        3.72        4.91      0.45 o 
  -3   4  11        0.75        1.04      0.45 o 
  -2   4  11        1.32        0.58      0.43 o 
  -1   4  11       20.26       20.89      1.15 o 
   0   4  11        1.55        2.70      0.76 o 
   1   4  11       12.97       12.41      0.97 o 
   2   4  11        4.18        3.90      0.65 o 
  -7   5  11        2.78        2.15      0.88 o 
  -6   5  11        5.25        7.30      0.70 o 
  -5   5  11        2.99        1.61      0.42 o 
  -4   5  11       13.24       13.32      0.67 o 
  -3   5  11        0.70       -0.44      0.44 o 
  -2   5  11       16.71       21.84      0.99 o 
  -1   5  11        4.32        4.68      0.56 o 
   0   5  11        1.02        1.39      0.43 o 
   1   5  11        1.24        1.02      0.58 o 
  -6   6  11        5.30        5.05      0.57 o 
  -5   6  11       11.13       10.66      0.85 o 
  -4   6  11        0.27       -0.27      0.51 o 
  -3   6  11        4.43        4.04      1.28 o 
  -2   6  11        2.02        2.27      0.90 o 
  -1   6  11        2.75        2.65      0.70 o 
   0   6  11        0.37        0.40      0.61 o 
  -4   7  11        0.00       -0.11      0.77 o 
  -3   7  11        5.86        4.44      0.96 o 
   0  -8  12        0.26        1.47      0.84 o 
  -2  -7  12       16.33       16.64      1.34 o 
  -1  -7  12        1.98        0.94      0.62 o 
   0  -7  12        3.78        6.50      0.90 o 
   1  -7  12        0.23       -0.23      0.50 o 
  -4  -6  12        0.18        0.80      0.72 o 
  -3  -6  12        7.90        9.89      1.04 o 
  -2  -6  12        1.75        1.13      0.58 o 
  -1  -6  12        3.68        3.23      0.69 o 
   0  -6  12        1.55        1.54      0.61 o 
   1  -6  12        3.57        3.71      0.74 o 
  -5  -5  12        0.12       -0.57      0.57 o 
  -4  -5  12        0.01        0.32      0.56 o 
  -3  -5  12       26.38       27.44      1.54 o 
  -2  -5  12       14.00       13.73      1.11 o 
  -1  -5  12        0.54        0.07      0.43 o 
   0  -5  12        0.21        0.40      0.47 o 
   1  -5  12        0.09       -0.32      0.32 o 
   2  -5  12        0.30       -0.11      0.55 o 
   3  -5  12        6.52        6.93      0.90 o 
  -5  -4  12        4.57        3.44      0.75 o 
  -4  -4  12        0.52        0.56      0.57 o 
  -3  -4  12       39.88       39.77      1.82 o 
  -2  -4  12        5.29        4.15      0.71 o 
  -1  -4  12       25.68       20.44      0.86 o 
   0  -4  12        0.00       -0.29      0.29 o 
   1  -4  12        9.36       10.36      0.69 o 
   2  -4  12        9.75       12.03      1.09 o 
   3  -4  12        1.88        1.28      0.66 o 
   4  -4  12        0.18        0.24      0.65 o 
  -4  -3  12        0.08       -0.40      0.45 o 
  -3  -3  12       14.14       15.11      1.10 o 
  -2  -3  12       12.61       10.68      0.67 o 
  -1  -3  12        3.74        2.76      0.42 o 
   0  -3  12       21.52       18.93      0.82 o 
   1  -3  12        0.49        0.34      0.50 o 
   2  -3  12       13.75       14.94      1.13 o 
   3  -3  12       10.56       10.83      1.02 o 
   4  -3  12        1.31        2.18      0.71 o 
  -4  -2  12        0.01       -0.40      0.40 o 
  -3  -2  12        1.01        0.56      0.34 o 
  -2  -2  12       61.05       59.36      1.50 o 
  -1  -2  12        0.06       -0.30      0.31 o 
   0  -2  12        0.18       -0.10      0.27 o 
   1  -2  12        1.21        0.36      0.53 o 
   2  -2  12       28.35       30.80      1.52 o 
   3  -2  12       21.03       22.98      1.38 o 
   4  -2  12        7.18       10.90      1.04 o 
  -4  -1  12       35.08       36.19      1.57 o 
  -3  -1  12       16.50       15.87      0.76 o 
  -2  -1  12        1.15        0.11      0.30 o 
  -1  -1  12        7.63        6.16      0.51 o 
   0  -1  12        1.15        1.36      0.53 o 
   1  -1  12       51.78       53.42      1.99 o 
   2  -1  12        0.40        0.31      0.53 o 
   3  -1  12       34.49       39.91      1.77 o 
   4  -1  12        0.99        0.71      0.60 o 
  -7   0  12        2.14        3.69      0.80 o 
  -4   0  12       10.50       13.26      1.04 o 
  -3   0  12       10.69        8.64      0.70 o 
  -2   0  12       10.66       10.66      0.86 o 
  -1   0  12       54.19       53.28      1.95 o 
   0   0  12       93.85       97.24      2.93 o 
   1   0  12        0.03       -0.14      0.47 o 
   2   0  12        3.98        3.93      0.51 o 
   3   0  12        2.61        2.37      0.64 o 
  -7   1  12        0.00       -0.31      0.61 o 
  -6   1  12       18.31       14.04      1.17 o 
  -5   1  12        9.41        9.42      0.55 o 
  -4   1  12        5.45        4.96      0.57 o 
  -3   1  12        3.60        4.12      0.40 o 
  -2   1  12       11.65       12.03      1.02 o 
  -1   1  12       10.63       12.85      1.07 o 
   0   1  12        5.16        3.98      0.55 o 
   1   1  12        3.87        3.95      0.46 o 
   2   1  12        2.10        2.24      0.57 o 
   3   1  12       17.60       21.64      1.29 o 
  -7   2  12       77.77       78.11      2.74 o 
  -6   2  12       10.36       11.60      1.21 o 
  -5   2  12        8.18        6.02      0.64 o 
  -4   2  12        0.00       -0.37      0.37 o 
  -3   2  12       14.02       15.37      0.84 o 
  -2   2  12        5.66        6.37      0.63 o 
  -1   2  12       43.53       45.65      1.84 o 
   0   2  12        0.80        1.12      0.55 o 
   1   2  12        1.14        0.79      0.53 o 
   2   2  12        2.39        0.90      0.58 o 
  -6   3  12        2.57        3.64      0.60 o 
  -5   3  12        6.41        7.38      0.70 o 
  -4   3  12        8.24        9.59      0.55 o 
  -3   3  12        0.27        0.36      0.43 o 
  -2   3  12       16.29       16.30      0.90 o 
  -1   3  12       21.84       24.25      1.02 o 
   0   3  12        4.76        4.86      0.73 o 
   1   3  12        0.01        0.04      0.51 o 
   2   3  12        0.04        0.20      0.52 o 
  -6   4  12        0.39        0.13      0.42 o 
  -5   4  12        3.54        3.43      0.46 o 
  -4   4  12       18.84       19.71      0.99 o 
  -3   4  12        2.36        2.02      0.55 o 
  -2   4  12       50.58       56.24      1.61 o 
  -1   4  12        1.92        0.79      0.48 o 
   0   4  12        1.15        1.29      0.58 o 
   1   4  12        0.35        0.29      0.54 o 
  -6   5  12        0.21       -0.42      0.69 o 
  -5   5  12        0.06       -0.42      0.48 o 
  -4   5  12        0.11       -0.48      0.48 o 
  -3   5  12        7.43        8.53      0.78 o 
  -2   5  12        0.60        0.04      0.58 o 
  -1   5  12        3.08        3.71      0.76 o 
   0   5  12        0.97        1.26      0.61 o 
  -4   6  12        0.78        0.30      0.77 o 
  -3   6  12        7.54        6.93      1.04 o 
  -2   6  12        0.36       -0.06      0.69 o 
  -1  -7  13       35.92       40.44      2.10 o 
   0  -7  13        5.98        7.44      0.98 o 
  -3  -6  13       12.45       13.33      1.31 o 
  -2  -6  13        6.62        6.93      0.94 o 
  -1  -6  13        1.40        0.71      0.60 o 
   0  -6  13        4.88        5.93      0.85 o 
  -4  -5  13        0.80        0.99      0.72 o 
  -3  -5  13        6.80        7.95      0.96 o 
  -2  -5  13        0.51       -0.07      0.53 o 
  -1  -5  13        1.41        3.61      0.71 o 
   0  -5  13        3.76        2.85      0.67 o 
   2  -5  13       29.80       36.72      1.79 o 
  -5  -4  13        0.16       -0.19      0.61 o 
  -4  -4  13       28.33       28.65      1.63 o 
  -3  -4  13        6.46        5.45      0.83 o 
  -2  -4  13        1.55        2.25      0.63 o 
  -1  -4  13        0.11        0.23      0.48 o 
   0  -4  13        0.20       -0.17      0.48 o 
   1  -4  13        0.16        0.49      0.54 o 
   2  -4  13        0.97        0.60      0.59 o 
   3  -4  13        2.78        2.58      0.77 o 
  -5  -3  13        6.81        9.00      1.01 o 
  -4  -3  13       11.28       11.14      1.05 o 
  -3  -3  13        0.15        0.30      0.50 o 
  -2  -3  13        0.12        0.02      0.34 o 
  -1  -3  13        0.18       -0.34      0.34 o 
   0  -3  13        4.58        4.56      0.74 o 
   1  -3  13        0.13        0.28      0.55 o 
   2  -3  13        0.69        0.96      0.63 o 
   3  -3  13       10.35        8.70      1.01 o 
  -4  -2  13        6.67        6.45      0.85 o 
  -3  -2  13       17.57       18.49      1.10 o 
  -2  -2  13       15.55       13.59      0.76 o 
  -1  -2  13        0.41       -0.12      0.31 o 
   0  -2  13       18.78       20.73      1.26 o 
   1  -2  13       42.51       47.32      1.95 o 
   2  -2  13        1.57        1.40      0.63 o 
   3  -2  13       17.95       21.48      1.40 o 
  -4  -1  13       17.84       19.38      1.30 o 
  -3  -1  13       58.77       57.77      2.59 o 
  -2  -1  13        4.77        3.96      0.74 o 
  -1  -1  13        0.40        0.15      0.54 o 
   0  -1  13        0.03       -0.50      0.50 o 
   1  -1  13       29.56       31.42      1.57 o 
   2  -1  13        7.19        7.49      0.90 o 
   3  -1  13        3.52        4.44      0.81 o 
  -7   0  13        0.14        0.11      0.64 o 
  -4   0  13        0.60       -0.32      0.58 o 
  -3   0  13       30.27       30.53      1.09 o 
  -2   0  13        0.74        0.62      0.57 o 
  -1   0  13        2.15        2.42      0.66 o 
   0   0  13       16.16       16.46      1.20 o 
   1   0  13        2.00        1.78      0.47 o 
   2   0  13       11.99       10.78      1.02 o 
  -5   1  13        4.06        3.29      0.57 o 
  -4   1  13       11.82       14.00      0.87 o 
  -3   1  13        1.05        0.31      0.55 o 
  -2   1  13        5.02        3.11      0.72 o 
  -1   1  13       75.02       78.82      2.64 o 
   0   1  13       67.98       68.33      2.41 o 
   1   1  13        0.07       -0.14      0.54 o 
   2   1  13       13.70       18.00      1.28 o 
  -5   2  13        0.00        0.45      0.89 o 
  -4   2  13        0.02       -0.16      0.44 o 
  -3   2  13        2.67        2.27      0.52 o 
  -2   2  13        0.43       -0.20      0.47 o 
  -1   2  13        4.52        3.44      0.75 o 
   0   2  13        3.23        2.44      0.70 o 
   1   2  13        4.98        4.35      0.77 o 
  -5   3  13        1.83        1.89      0.57 o 
  -4   3  13        0.53        0.57      0.50 o 
  -3   3  13        0.33        0.90      1.07 o 
  -2   3  13       38.70       40.53      1.38 o 
  -1   3  13        4.81        3.49      0.77 o 
   0   3  13        0.53       -0.55      0.55 o 
   1   3  13        1.66        1.47      0.65 o 
  -6   4  13        0.11        0.55      0.56 o 
  -5   4  13        0.00        0.42      0.55 o 
  -4   4  13        0.16        0.26      0.51 o 
  -3   4  13       12.03       14.43      0.96 o 
  -2   4  13       53.91       55.19      1.67 o 
  -1   4  13       10.97       12.94      1.20 o 
  -4   5  13        4.52        5.50      0.74 o 
  -3   5  13        4.55        5.12      0.97 o 
  -2   5  13        9.55        9.92      1.10 o 
  -1  -6  14        0.34       -0.34      0.55 o 
  -3  -5  14        6.72        5.73      0.96 o 
  -2  -5  14       16.76       19.38      1.41 o 
  -1  -5  14        4.72        4.71      0.80 o 
  -4  -4  14        0.50        1.23      0.69 o 
  -3  -4  14        1.98        2.12      0.69 o 
  -2  -4  14        0.76        0.84      0.58 o 
   1  -4  14       10.51       13.01      1.21 o 
  -5  -3  14        0.07        0.42      0.68 o 
  -4  -3  14        6.27        6.04      0.89 o 
  -3  -3  14        0.66       -0.08      0.53 o 
  -2  -3  14        5.60        4.63      0.77 o 
  -1  -3  14        6.23        6.70      0.88 o 
   0  -3  14        0.15       -0.18      0.55 o 
   1  -3  14       26.34       32.73      1.69 o 
   2  -3  14        0.97        0.20      0.65 o 
  -5  -2  14        6.17        7.74      1.00 o 
  -4  -2  14        0.85        1.36      0.64 o 
  -3  -2  14        3.59        3.23      0.71 o 
  -2  -2  14        0.10        0.07      0.58 o 
  -1  -2  14        2.74        3.77      0.75 o 
   0  -2  14        0.17       -0.07      0.57 o 
   1  -2  14        5.73        5.92      0.88 o 
   2  -2  14        0.52        1.07      0.69 o 
  -5  -1  14        2.62        3.38      0.72 o 
  -4  -1  14        1.03        0.68      0.55 o 
  -3  -1  14        5.06        4.86      0.80 o 
  -2  -1  14        1.26        0.96      0.63 o 
  -1  -1  14        0.01       -0.47      0.56 o 
   0  -1  14       18.66       21.10      1.38 o 
   1  -1  14        4.25        3.55      0.77 o 
   2  -1  14        0.13        0.39      0.64 o 
  -4   0  14        0.72        0.78      0.68 o 
  -3   0  14        1.74        0.48      0.58 o 
  -2   0  14        0.57        0.68      0.65 o 
  -1   0  14        0.68       -0.58      0.58 o 
   0   0  14        2.36        3.20      0.78 o 
   1   0  14        0.44        0.31      0.59 o 
  -4   1  14       33.11       33.68      1.73 o 
  -3   1  14        4.16        4.55      0.83 o 
  -2   1  14        3.28        3.07      0.81 o 
  -1   1  14        6.90        8.55      0.97 o 
   0   1  14        7.03        8.84      0.99 o 
   1   1  14        8.23        8.60      0.99 o 
  -5   2  14        8.55       10.06      0.83 o 
  -4   2  14        4.65        6.73      0.72 o 
  -3   2  14        7.45       10.46      0.81 o 
  -2   2  14        1.00        0.07      0.65 o 
  -1   2  14        0.02       -0.26      0.64 o 
   0   2  14        5.72        6.11      0.90 o 
  -5   3  14        5.42        7.77      0.81 o 
  -4   3  14        3.82        3.48      0.67 o 
  -3   3  14        2.40        3.48      0.66 o 
  -2   3  14       22.40       24.80      1.57 o 
  -1   3  14        8.85        9.58      1.07 o 
  -4  -3  15        0.03       -0.54      0.54 o 
   0  -3  15        0.02       -0.64      0.64 o 
  -1  -2  15        3.67        3.32      0.81 o 
   0  -2  15       16.23       18.95      1.42 o 
  -2  -1  15        0.90       -0.32      0.64 o 
  -1  -1  15        1.99        0.66      0.72 o 
   0  -1  15       44.48       49.99      2.18 o 
  -3   0  15        0.45       -0.12      0.65 o 
  -2   0  15        7.68        8.86      1.09 o 
  -1   0  15        0.11       -0.64      0.64 o 
   0   0  15        0.91        0.18      0.66 o 
  -4   1  15        2.27        2.74      0.85 o 
  -3   1  15        0.15        0.12      0.71 o 
  -2   1  15        3.07        3.85      0.90 o 
  -1   1  15        0.10        0.82      0.71 o 
  -3   2  15        0.64        0.41      0.76 o 
  -2   2  15        0.87        0.33      0.73 o 
                                                 
